# Supplementary material for: Paneth Cell-Rich Regions Separated by a Cluster of Lgr5+ Cells Initiate Crypt Fission in the Intestinal Stem Cell Niche
Source: PLoS Biol. 2016 Jun 27;14(6):e1002491. doi: 10.1371/journal.pbio.1002491 (PMC4922642; doi:10.1371/journal.pbio.1002491)
Supplement: S1 Data — Fission incidence was counted in the intestine during early postnatal development. The number of fission events for each type of fission was counted for each region. Total fission incidence was determined by adding each type together and compared to the total number of crypts analysed. Fission incidence for individual mice are shown, as well as the average (percentage) values and standard deviations. (XLSX) [file pbio.1002491.s001.xlsx]

## Sheet: Fig 2B
Fission Incidence
Region 1
Mouse 1			2 weeks	3 weeks	4 weeks	5 weeks	6 weeks	10 weeks
		Symmetric	18	34	19	17	17	5
		Asymmetric	22	16	15	28	15	2
		Tri-symmetric	3	0	0	0	0	0
		Tri-asymmetric	4	1	2	1	0	0
		Fission	47	51	36	46	32	7
		Crypts	113	136	143	168	146	103
Mouse 2			2 weeks	3 weeks	4 weeks	5 weeks	6 weeks	10 weeks
		Symmetric	19	13	34	19	7	0
		Asymmetric	12	17	34	21	21	4
		Tri-symmetric	1	0	1	0	0	0
		Tri-asymmetric	0	1	3	1	0	0
		Fission	32	31	72	41	28	4
		Crypts	107	144	162	222	110	106
Mouse 3			2 weeks	3 weeks	4 weeks	5 weeks	6 weeks	10 weeks
		Symmetric	12	10	7	16	20	0
		Asymmetric	13	12	1	15	24	3
		Tri-symmetric	1	0	0	0	0	0
		Tri-asymmetric	1	1	0	0	0	0
		Fission	27	23	8	31	44	3
		Crypts	109	115	105	165	179	133
Mouse 4			2 weeks	3 weeks	4 weeks	5 weeks	6 weeks	10 weeks
		Symmetric		12	1
		Asymmetric		9	4
		Tri-symmetric		0	0
		Tri-asymmetric		2	0
		Fission		23	5
		Crypts		120	115
Averages
			2 weeks	3 weeks	4 weeks	5 weeks	6 weeks	10 weeks
		Symmetric	14.8985	13.1809	10.4526	9.45819	9.72689	1.61812
		Asymmetric	14.2035	10.3763	8.97695	11.739	14.2576	2.65699
		Tri-symmetric	1.50229	0	0.154321	0	0	0
		Tri-asymmetric	1.48575	0.991493	0.812613	0.348563	0	0
		Fission	32.09	24.5486	20.3965	21.5458	23.9845	4.27511
Standard Deviations
			2 weeks	3 weeks	4 weeks	5 weeks	6 weeks	10 weeks
		Symmetric	3.49001	7.89884	8.66386	0.807182	2.92215	2.80267
		Asymmetric	4.57392	2.02048	8.96612	4.27145	4.46947	0.979653
		Tri-symmetric	0.998196	0	0.308642	0	0	0
		Tri-asymmetric	1.83707	0.45629	0.956396	0.310424	0	0
		Fission	8.62108	8.68944	18.4568	5.05594	1.84229	2.31141

## Sheet: Fig 2C
Fission Incidence
Region 2
Mouse 1			2 weeks	3 weeks	4 weeks	5 weeks	6 weeks	10 weeks
		Symmetric	17	20	7	1	9	5
		Asymmetric	16	23	8	5	8	1
		Tri-symmetric	2	0	0	0	0	0
		Tri-asymmetric	3	2	1	0	1	0
		Fission	38	45	16	6	18	6
		Crypts	113	107	100	101	132	124
Mouse 2			2 weeks	3 weeks	4 weeks	5 weeks	6 weeks	10 weeks
		Symmetric	32	26	27	11	11	1
		Asymmetric	7	16	12	13	12	1
		Tri-symmetric	2	2	1	0	0	0
		Tri-asymmetric	8	1	2	0	0	0
		Fission	49	45	42	24	23	2
		Crypts	118	177	153	151	156	157
Mouse 3			2 weeks	3 weeks	4 weeks	5 weeks	6 weeks	10 weeks
		Symmetric	21	13	5	4	13	4
		Asymmetric	15	9	6	5	5	6
		Tri-symmetric	1	0	0	0	0	0
		Tri-asymmetric	4	1	0	0	0	0
		Fission	41	23	11	9	18	10
		Crypts	104	107	107	54	120	105
Mouse 4			2 weeks	3 weeks	4 weeks	5 weeks	6 weeks	10 weeks
		Symmetric		21	2			1
		Asymmetric		9	4			3
		Tri-symmetric		0	0			0
		Tri-asymmetric		1	0			0
		Fission		31	6			4
		Crypts		121	120			117
Mouse 5			2 weeks	3 weeks	4 weeks	5 weeks	6 weeks	10 weeks
		Symmetric						5
		Asymmetric						3
		Tri-symmetric						0
		Tri-asymmetric						0
		Fission						8
		Crypts						126
Averages
			2 weeks	3 weeks	4 weeks	5 weeks	6 weeks	10 weeks
		Symmetric	20.7851	15.7214	7.74666	5.22742	8.23427	2.66034
		Asymmetric	11.5049	11.596	6.19599	7.60634	5.97319	2.42055
		Tri-symmetric	1.47546	0.282486	0.163399	0	0	0
		Tri-asymmetric	4.42689	1.04879	0.576797	0	0.252525	0
		Fission	38.1923	28.6487	14.6828	12.8338	14.46	5.08088
Standard Deviations
			2 weeks	3 weeks	4 weeks	5 weeks	6 weeks	10 weeks
		Symmetric	6.05898	2.90491	6.95197	3.67014	2.25387	1.75128
		Asymmetric	4.82786	6.63234	2.19914	2.32288	1.76445	2.04068
		Tri-symmetric	0.446642	0.564972	0.326797	0	0	0
		Tri-asymmetric	2.12283	0.568497	0.677732	0	0.437387	0
		Fission	4.08989	9.13789	9.62461	5.98215	0.724707	3.10896

## Sheet: Fig 2D
Fission Incidence
Region 3
Mouse 1			2 weeks	3 weeks	4 weeks	5 weeks	6 weeks	10 weeks
		Symmetric	21	32	8	1	4	0
		Asymmetric	20	19	7	6	1	2
		Tri-symmetric	0	1	0	0	0	0
		Tri-asymmetric	7	5	0	0	0	0
		Fission	48	57	15	7	5	2
		Crypts	166	201	136	109	123	110
Mouse 2			2 weeks	3 weeks	4 weeks	5 weeks	6 weeks	10 weeks
		Symmetric	16	18	39	4	2	0
		Asymmetric	10	17	43	2	3	1
		Tri-symmetric	2	0	2	0	0	0
		Tri-asymmetric	1	4	4	0	0	0
		Fission	29	39	88	6	5	1
		Crypts	106	169	297	129	149	106
Mouse 3			2 weeks	3 weeks	4 weeks	5 weeks	6 weeks	10 weeks
		Symmetric	16	17	12	4	1	0
		Asymmetric	15	11	3	3	3	1
		Tri-symmetric	1	0	0	0	0	0
		Tri-asymmetric	1	0	1	0	0	0
		Fission	33	28	16	7	4	1
		Crypts	136	109	123	89	114	115
Mouse 4			2 weeks	3 weeks	4 weeks	5 weeks	6 weeks	10 weeks
		Symmetric		19	2			1
		Asymmetric		10	7			2
		Tri-symmetric		2	0			0
		Tri-asymmetric		4	0			0
		Fission		35	9			3
		Crypts		117	116			129
Mouse 5			2 weeks	3 weeks	4 weeks	5 weeks	6 weeks	10 weeks
		Symmetric						0
		Asymmetric						0
		Tri-symmetric						0
		Tri-asymmetric						0
		Fission						0
		Crypts						102
Averages
			2 weeks	3 weeks	4 weeks	5 weeks	6 weeks	10 weeks
		Symmetric	13.1699	14.6017	7.62348	2.83753	1.82384	0.155039
		Asymmetric	10.8372	9.53766	7.02467	3.47525	1.81934	1.03631
		Tri-symmetric	0.874029	0.551729	0.16835	0	0	0
		Tri-asymmetric	1.96519	2.06831	0.539952	0	0	0
		Fission	26.8463	26.7594	15.3564	6.31278	3.64317	1.19134
Standard Deviations
			2 weeks	3 weeks	4 weeks	5 weeks	6 weeks	10 weeks
		Symmetric	1.72449	2.64695	4.92335	1.80295	1.25853	0.346677
		Asymmetric	1.31767	0.722861	5.19897	1.97917	0.92469	0.704623
		Tri-symmetric	0.951016	0.80663	0.3367	0	0	0
		Tri-asymmetric	1.95279	1.45678	0.66047	0	0	0
		Fission	2.36741	3.01216	9.75856	1.60978	0.373279	0.903291

## Sheet: Fig 2E
Fission Incidence
Region 4
Mouse 1			2 weeks	3 weeks	4 weeks	5 weeks	6 weeks	10 weeks
		Symmetric	12	28	38	19	21	9
		Asymmetric	9	31	33	10	12	4
		Tri-symmetric	1	2	1	0	0	0
		Tri-asymmetric	4	3	6	2	1	0
		Fission	26	64	78	31	34	13
		Crypts	58	129	174	111	104	160
Mouse 2			2 weeks	3 weeks	4 weeks	5 weeks	6 weeks	10 weeks
		Symmetric	38	35	15	47	29	2
		Asymmetric	13	41	7	24	18	3
		Tri-symmetric	4	1	0	0	1	0
		Tri-asymmetric	12	7	3	9	4	0
		Fission	67	84	25	80	52	5
		Crypts	114	148	72	162	186	106
Mouse 3			2 weeks	3 weeks	4 weeks	5 weeks	6 weeks	10 weeks
		Symmetric	24	28	12	19	13	5
		Asymmetric	29	21	17	10	17	2
		Tri-symmetric	0	2	3	0	1	0
		Tri-asymmetric	10	8	3	3	0	0
		Fission	63	59	35	32	31	7
		Crypts	114	122	107	114	154	103
Mouse 4			2 weeks	3 weeks	4 weeks	5 weeks	6 weeks	10 weeks
		Symmetric		16	22			1
		Asymmetric		21	14			0
		Tri-symmetric		0	1			0
		Tri-asymmetric		4	4			0
		Fission		41	41			1
		Crypts		110	123			123
Mouse 5			2 weeks	3 weeks	4 weeks	5 weeks	6 weeks	10 weeks
		Symmetric						4
		Asymmetric						3
		Tri-symmetric						0
		Tri-asymmetric						0
		Fission						7
		Crypts						102
Averages
			2 weeks	3 weeks	4 weeks	5 weeks	6 weeks	10 weeks
		Symmetric	25.0252	20.7126	17.9434	20.932	14.7418	3.42015
		Asymmetric	17.4531	22.0094	13.9894	10.8653	10.7516	2.04262
		Tri-symmetric	1.7443	0.966352	1.04786	0	0.395662	0
		Tri-asymmetric	8.7316	4.31226	3.41768	3.32965	1.03736	0
		Fission	52.9542	48.0006	36.3984	35.1269	26.9264	5.46277
Standard Deviations
			2 weeks	3 weeks	4 weeks	5 weeks	6 weeks	10 weeks
		Symmetric	7.19734	4.18925	4.78899	7.00137	5.92127	2.01979
		Asymmetric	7.21503	4.76174	4.21792	3.42248	0.963222	1.20617
		Tri-symmetric	1.75447	0.777248	1.21931	0	0.347176	0
		Tri-asymmetric	1.81522	1.79058	0.567533	1.97184	1.07727	0
		Fission	7.25324	8.05161	5.68207	12.3461	6.34431	2.87236

## Sheet: Fig 2F
Fission Incidence
Region 5
Mouse 1			2 weeks	3 weeks	4 weeks	5 weeks	6 weeks	10 weeks
		Symmetric	51	15	13	17	24	1
		Asymmetric	11	11	13	21	4	0
		Tri-symmetric	1	0	0	0	0	0
		Tri-asymmetric	9	1	0	1	0	0
		Fission	72	27	26	39	28	1
		Crypts	125	147	164	122	124	141
Mouse 2			2 weeks	3 weeks	4 weeks	5 weeks	6 weeks	10 weeks
		Symmetric	36	5	53	29	15	0
		Asymmetric	9	7	54	28	31	1
		Tri-symmetric	3	0	6	1	0	0
		Tri-asymmetric	10	1	17	7	1	0
		Fission	58	13	130	65	47	1
		Crypts	104	146	196	142	161	106
Mouse 3			2 weeks	3 weeks	4 weeks	5 weeks	6 weeks	10 weeks
		Symmetric	25	4	7	51	14	0
		Asymmetric	28	4	32	30	16	0
		Tri-symmetric	0	0	0	2	0	0
		Tri-asymmetric	18	0	4	4	1	0
		Fission	71	8	43	87	31	0
		Crypts	118	102	115	233	131	119
Mouse 4			2 weeks	3 weeks	4 weeks	5 weeks	6 weeks	10 weeks
		Symmetric		25	12			0
		Asymmetric		15	11			2
		Tri-symmetric		1	0			0
		Tri-asymmetric		1	0			0
		Fission		42	23			2
		Crypts		118	107			98
Mouse 5			2 weeks	3 weeks	4 weeks	5 weeks	6 weeks	10 weeks
		Symmetric						0
		Asymmetric						4
		Tri-symmetric						0
		Tri-asymmetric						2
		Fission						6
		Crypts						122
Averages
			2 weeks	3 weeks	4 weeks	5 weeks	6 weeks	10 weeks
		Symmetric	32.2006	9.68419	13.0674	18.7485	13.1195	0.141844
		Asymmetric	13.7276	7.22774	18.3961	16.6023	11.5647	1.25258
		Tri-symmetric	1.22821	0.211864	0.765306	0.520865	0	0
		Tri-asymmetric	10.6899	0.553165	3.03793	2.48866	0.461492	0.327869
		Fission	57.8462	17.677	35.2667	38.3603	25.1458	1.72229
Standard Deviations
			2 weeks	3 weeks	4 weeks	5 weeks	6 weeks	10 weeks
		Symmetric	10.0273	8.26562	9.55406	4.23301	5.44321	0.317173
		Asymmetric	8.66165	3.95778	10.7735	3.46204	8.03411	1.41067
		Tri-symmetric	1.48922	0.423729	1.53061	0.457619	0	0
		Tri-asymmetric	4.13323	0.376881	4.09924	2.16096	0.405943	0.733137
		Fission	2.21044	12.847	22.6255	6.96014	3.54623	1.9309

## Sheet: Fig 2G
Fission Incidence
Region 6
Mouse 1			2 weeks	3 weeks	4 weeks	5 weeks	6 weeks	10 weeks
		Symmetric	44	19	12	18	8	0
		Asymmetric	11	13	13	7	5	0
		Tri-symmetric	4	2	0	0	0	0
		Tri-asymmetric	11	6	1	1	0	0
		Fission	70	40	26	26	13	0
		Crypts	98	119	102	100	104	67
Mouse 2			2 weeks	3 weeks	4 weeks	5 weeks	6 weeks	10 weeks
		Symmetric	55	9	21	20	31	0
		Asymmetric	7	10	22	21	22	0
		Tri-symmetric	2	0	2	1	2	0
		Tri-asymmetric	3	0	1	3	1	0
		Fission	67	19	46	45	56	0
		Crypts	115	110	140	119	201	100
Mouse 3			2 weeks	3 weeks	4 weeks	5 weeks	6 weeks	10 weeks
		Symmetric	34	12	13	32	14	2
		Asymmetric	24	11	14	14	14	0
		Tri-symmetric	1	0	0	0	0	0
		Tri-asymmetric	11	0	0	1	0	0
		Fission	70	23	27	47	28	2
		Crypts	114	110	108	309	161	142
Mouse 4			2 weeks	3 weeks	4 weeks	5 weeks	6 weeks	10 weeks
		Symmetric		24	25
		Asymmetric		13	15
		Tri-symmetric		3	0
		Tri-asymmetric		3	3
		Fission		43	43
		Crypts		110	106
Averages
			2 weeks	3 weeks	4 weeks	5 weeks	6 weeks	10 weeks
		Symmetric	40.8495	14.2189	15.5967	15.0542	10.6036	0.469484
		Asymmetric	12.788	10.4584	13.8933	9.72593	8.14954	0
		Tri-symmetric	2.23265	1.10199	0.357143	0.280112	0.331675	0
		Tri-asymmetric	7.82744	1.94232	1.13122	1.28154	0.165837	0
		Fission	63.6976	27.7215	30.9783	26.3418	19.2507	0.469484
Standard Deviations
			2 weeks	3 weeks	4 weeks	5 weeks	6 weeks	10 weeks
		Symmetric	9.6595	6.00566	5.52337	4.11232	4.20365	0.813169
		Asymmetric	7.60436	1.17563	1.36214	6.97011	3.10502	0
		Tri-symmetric	1.65825	1.34228	0.714286	0.485168	0.574478	0
		Tri-asymmetric	4.58769	2.43375	1.20592	1.12542	0.287239	0
		Fission	6.87709	10.3209	7.3329	11.3063	7.84734	0.813169
