# Supplementary material for: Paneth Cell-Rich Regions Separated by a Cluster of Lgr5+ Cells Initiate Crypt Fission in the Intestinal Stem Cell Niche
Source: PLoS Biol. 2016 Jun 27;14(6):e1002491. doi: 10.1371/journal.pbio.1002491 (PMC4922642; doi:10.1371/journal.pbio.1002491)
Supplement: S2 Data — β4 Integrin signal intensity on the basal membrane was measured for Paneth cells and their neighbouring cells. The raw values are shown underneath “PC” and “Neighbour” headings, respectively. “PC/CBC” is the ratio calculated by dividing the value for the Paneth cell by that of its neighbours. (XLSX) [file pbio.1002491.s002.xlsx]

## Sheet: Fig 4C
Level of B4 Integrin on basal surfaces				Cryosections	Crypt	Cell	PC	Neighbour	PC/CBC		Vibrotome Sections	Crypt	Cell	PC	Neighbour	PC/CBC				PC vs. CBC (tissue)
WT Tissue					1	1	322.138	279.496	1.15257			1	1	28.3753	25.0044	1.13481			Paired t test
						2	267.08	204.792	1.30415				2	28.8695	25.8956	1.11484			P value	0.0004
						3	380.482	261.416	1.45547				3	25.6313	24.1133	1.06295			P value summary	***
						4	275.879	243.539	1.13279			2	1	28.7346	27.2893	1.05296			Significantly different? (P < 0.05)	Yes
					2	1	215.442	331.185	0.650519				2	33.5693	24.0754	1.39434			One- or two-tailed P value?	Two-tailed
						2	369.891	185.44	1.99467				3	29.8221	22.622	1.31828			t, df	t=3.748 df=58
						3	576.536	476.93	1.20885				4	33.2015	20.8614	1.59153			Number of pairs	59
						4	183.396	143.312	1.2797				5	37.663	35.0506	1.07453
					3	1	286.418	286.508	0.999686			3	1	49.0063	31.011	1.58029			How big is the difference?
						2	409.536	342.154	1.19693				2	45.2275	31.011	1.45843			Mean of differences	114.1
						3	656.699	397.801	1.65082				3	25.5511	28.893	0.884337			SD of differences	233.8
						4	475.432	738.952	0.643387				4	33.1383	28.1909	1.1755			SEM of differences	30.44
					4	1	754.752	973.151	0.775575				5	31.2786	29.7418	1.05167			95% confidence interval	53.14 to 175.0
						2	935.954	973.151	0.961777				6	26.9302	26.7868	1.00535			R squared	0.1949
						3	1643.42	1098.38	1.49622			4	1	35.9837	22.3261	1.61173
						4	1239.58	1098.38	1.12855				2	29.6456	25.1287	1.17975			How effective was the pairing?
					5	1	854.766	684.751	1.24829				3	29.4808	29.8776	0.986719			Correlation coefficient (r)	0.8748
						2	1382.96	684.751	2.01965				4	37.1902	31.1861	1.19252			P value (one tailed)	< 0.0001
						3	1166.23	859.473	1.35691				5	37.9116	31.6385	1.19827			P value summary	****
						4	1028.95	859.473	1.19719				6	37.141	31.6385	1.17392			Was the pairing significantly effective?	Yes
						5	1557.04	654.788	2.37793
						6	804.071	654.788	1.22799
					6	1	907.939	648.703	1.39962
						2	626.161	648.703	0.965251
					7	1	1089.24	822.705	1.32397
						2	723.094	822.705	0.878923
						3	646.547	317	2.03958
						4	600.857	317	1.89545
						5	1586.55	673.026	2.35734
						6	430.369	673.026	0.639454
					8	1	641.768	560.655	1.14467
						2	794.955	641.587	1.23905
					9	1	519.142	727.085	0.714005
						2	1063.61	597.229	1.78091
					10	1	601.512	663.742	0.906244
						2	635.101	293.16	2.1664
					11	1	924.437	567.515	1.62892
						2	717.094	537.771	1.33346
					12	1	848.751	582.026	1.45827
									PC/CBC							PC/CBC
								Average	1.34182						Average	1.21214
								St. Dev.	0.462569						St. Dev.	0.212436
								SEM	0.0740703						SEM	0.0475021
								n	39						n	20

## Sheet: Fig 5F
Level of B4 Integrin on basal surfaces					Organoid	Crypt	Cell	PC	Neighbour	PC/CBC				PC vs. CBC (organoids)
WT organoids					1	1	1	45.3467	32.9943	1.37438			Paired t test
							2	35.889	20.4553	1.75451			P value	0.0007
							3	27.0488	19.9669	1.35468			P value summary	***
						2	1	55.4661	30.166	1.8387			Significantly different? (P < 0.05)	Yes
							2	31.927	27.1208	1.17721			One- or two-tailed P value?	Two-tailed
					2	1	1	27.3935	21.8571	1.2533			t, df	t=3.894 df=25
							2	49.7007	31.4296	1.58133			Number of pairs	26
							3	23.5359	19.2468	1.22285
							4	62.6813	43.8795	1.42849			How big is the difference?
						2	1	78.8979	54.3566	1.45149			Mean of differences	-7.615
							2	48.9746	50.0634	0.978252			SD of differences	9.972
							3	24.961	22.7205	1.09861			SEM of differences	1.956
							4	25.4532	21.9709	1.1585			95% confidence interval	-11.64 to -3.587
						3	1	66.5927	72.2837	0.921269			R squared	0.3775
							2	64.9144	42.771	1.51772
							3	44.7517	35.11	1.27461			How effective was the pairing?
							4	40.5924	31.0701	1.30648			Correlation coefficient (r)	0.7626
						4	1	47.751	35.729	1.33648			P value (one tailed)	< 0.0001
							2	32.2691	50.6574	0.637007			P value summary	****
							3	31.9818	34.5379	0.925991			Was the pairing significantly effective?	Yes
						5	1	28.9406	24.5164	1.18046
						6	1	38.3022	43.5168	0.88017
							2	29.8697	19.4698	1.53416
					3	1	1	36.661	28.8779	1.26952
							2	21.3019	19.2613	1.10594
							3	32.7228	21.8812	1.49548
										PC/CBC
									Average	1.27145
									St. Dev.	0.274553
									SEM	0.0538443
									n	26

## Sheet: S4 Fig B
Level of B4 Integrin on basal surfaces						Crypt	Cell	PC	Neighbour	PC/CBC				Crypt	Cell	PC	Neighbour	PC/CBC			Polyp	Cell	PC	Neighbour	PC/CBC				Polyp (Neighbour vs PC)
WT vs Polyps					Cryosections	1	1	322.138	279.496	1.15257			Vibratome Sections	1	1	28.3753	25.0044	1.13481		Polyp	1	1	33.545	28.124	1.19275			Paired t test
							2	267.08	204.792	1.30415					2	28.8695	25.8956	1.11484				2	30.446	30.9815	0.982715			P value	0.0862
							3	380.482	261.416	1.45547					3	25.6313	24.1133	1.06295				3	16.869	20.6845	0.815538			P value summary	ns
							4	275.879	243.539	1.13279				2	1	28.7346	27.2893	1.05296				4	21.801	20.519	1.06248			Significantly different? (P < 0.05)	No
						2	1	215.442	331.185	0.650519					2	33.5693	24.0754	1.39434				5	27.285	31.8815	0.855825			One- or two-tailed P value?	Two-tailed
							2	369.891	185.44	1.99467					3	29.8221	22.622	1.31828				6	16.441	18.609	0.883497			t, df	t=1.776 df=29
							3	576.536	476.93	1.20885					4	33.2015	20.8614	1.59153				7	38.209	35.9935	1.06155			Number of pairs	30
							4	183.396	143.312	1.2797					5	37.663	35.0506	1.07453				8	22.891	25.9545	0.881967
						3	1	286.418	286.508	0.999686				3	1	49.0063	31.011	1.58029				9	17.038	18.9815	0.897611			How big is the difference?
							2	409.536	342.154	1.19693					2	45.2275	31.011	1.45843				10	28.424	28.912	0.983121			Mean of differences	-2.379
							3	656.699	397.801	1.65082					3	25.5511	28.893	0.884337				11	24.874	20.404	1.21907			SD of differences	7.336
							4	475.432	738.952	0.643387					4	33.1383	28.1909	1.1755			2	1	32.5	31.1	1.04502			SEM of differences	1.339
						4	1	754.752	973.151	0.775575					5	31.2786	29.7418	1.05167				2	47.1	36.85	1.27815			95% confidence interval	-5.119 to 0.3602
							2	935.954	973.151	0.961777					6	26.9302	26.7868	1.00535				3	24.6	24.4	1.0082			R squared	0.09813
							3	1643.42	1098.38	1.49622				4	1	35.9837	22.3261	1.61173				4	55.9	45.4	1.23128
							4	1239.58	1098.38	1.12855					2	29.6456	25.1287	1.17975				5	46.3	49.35	0.938197			How effective was the pairing?
						5	1	854.766	684.751	1.24829					3	29.4808	29.8776	0.986719				6	59.8	40.4	1.4802			Correlation coefficient (r)	0.8955
							2	1382.96	684.751	2.01965					4	37.1902	31.1861	1.19252				7	59.8	41.8	1.43062			P value (one tailed)	< 0.0001
							3	1166.23	859.473	1.35691					5	37.9116	31.6385	1.19827				8	39.3	33.55	1.17139			P value summary	****
							4	1028.95	859.473	1.19719					6	37.141	31.6385	1.17392				9	49.1	45.3	1.08389			Was the pairing significantly effective?	Yes
							5	1557.04	654.788	2.37793												10	36.1	25.6	1.41016
							6	804.071	654.788	1.22799												11	29.3	27.85	1.05206
						6	1	907.939	648.703	1.39962												12	48.3	46.1	1.04772				Tissue: WT vs Polyp
							2	626.161	648.703	0.965251												13	20.3	34.6	0.586705			Unpaired t test with Welch's correction
						7	1	1089.24	822.705	1.32397											3	1	43.3	48	0.902083			P value	0.0003
							2	723.094	822.705	0.878923												2	23.2	32.3	0.718266			P value summary	***
							3	646.547	317	2.03958												3	50.9	41.45	1.22799			Significantly different? (P < 0.05)	Yes
							4	600.857	317	1.89545												4	52	40.8	1.27451			One- or two-tailed P value?	Two-tailed
							5	1586.55	673.026	2.35734												5	73.4	73.9	0.993234			Welch-corrected t, df	t=3.741 df=86.96
							6	430.369	673.026	0.639454												6	74.2	72.05	1.02984
						8	1	641.768	560.655	1.14467																		How big is the difference?
							2	794.955	641.587	1.23905																		Mean ± SEM of column A	1.298 ± 0.05195, n=59
						9	1	519.142	727.085	0.714005																		Mean ± SEM of column B	1.058 ± 0.03755, n=30
							2	1063.61	597.229	1.78091																		Difference between means	-0.2398 ± 0.06410
						10	1	601.512	663.742	0.906244																		95% confidence interval	-0.3672 to -0.1124
							2	635.101	293.16	2.1664																		R squared	0.1386
						11	1	924.437	567.515	1.62892
							2	717.094	537.771	1.33346																		F test to compare variances
						12	1	848.751	582.026	1.45827																		F,DFn, Dfd	3.764, 58, 29
																												P value	0.0002
																												P value summary	***
																												Significantly different? (P < 0.05)	Yes
										PC/CBC								PC/CBC							PC/CBC
									Average	1.34182							Average	1.21214						Average	1.05819
									St. Dev.	0.462569							St. Dev.	0.212436						St. Dev.	0.206374
									SEM	0.0740703							SEM	0.0475021						SEM	0.0376786
									n	39							n	20						n	30

## Sheet: S4 Fig D
Level of B4 Integrin on basal surfaces						Organoid	Crypt	Cell	PC	Neighbour	PC/CBC			Organoid	Cell	PC	Neighbour	PC/CBC				Min/Min Organoids (Neighbour vs PC)
WT vs ApcMin Organoids					WT	1	1	1	45.3467	32.9943	1.37438		Min/Min	1	2	20.605	13.5025	1.52601			Paired t test
								2	35.889	20.4553	1.75451				5	16.512	16.2145	1.01835			P value	0.819
								3	27.0488	19.9669	1.35468				8	15.312	12.9595	1.18153			P value summary	ns
							2	1	55.4661	30.166	1.8387				12	34.485	19.8665	1.73584			Significantly different? (P < 0.05)	No
								2	31.927	27.1208	1.17721				15	20.825	13.4885	1.54391			One- or two-tailed P value?	Two-tailed
						2	1	1	27.3935	21.8571	1.2533				18	16.072	19.1705	0.838371			t, df	t=0.2315 df=23
								2	49.7007	31.4296	1.58133				21	7.781	9.8375	0.790953			Number of pairs	24
								3	23.5359	19.2468	1.22285			5	2	20.148	18.886	1.06682
								4	62.6813	43.8795	1.42849			11	2	28.959	23.2165	1.24735			How big is the difference?
							2	1	78.8979	54.3566	1.45149				5	31.894	28.643	1.1135			Mean of differences	-0.4125
								2	48.9746	50.0634	0.978252			12	1	9.617	27.6025	0.34841			SD of differences	8.73
								3	24.961	22.7205	1.09861				4	10.215	16.33	0.625536			SEM of differences	1.782
								4	25.4532	21.9709	1.1585			14	1	24.918	24.1535	1.03165			95% confidence interval	-4.099 to 3.274
							3	1	66.5927	72.2837	0.921269				4	21.054	22.4105	0.93947			R squared	0.002324
								2	64.9144	42.771	1.51772			15	1	19.343	9.5095	2.03407
								3	44.7517	35.11	1.27461			1	1	40.2	64.25	0.625681			How effective was the pairing?
								4	40.5924	31.0701	1.30648				4	47.2	49.95	0.944945			Correlation coefficient (r)	0.8089
							4	1	47.751	35.729	1.33648				7	54.6	51.9	1.05202			P value (one tailed)	< 0.0001
								2	32.2691	50.6574	0.637007			4	1	34.8	47.05	0.739639			P value summary	****
								3	31.9818	34.5379	0.925991				4	50.1	41.4	1.21014			Was the pairing significantly effective?	Yes
							5	1	28.9406	24.5164	1.18046				7	43.7	39.7	1.10076
							6	1	38.3022	43.5168	0.88017				10	29	28.55	1.01576
								2	29.8697	19.4698	1.53416			16	2	33.4	30.75	1.08618				Organoid: WT vs Min
						3	1	1	36.661	28.8779	1.26952				5	28	19.5	1.4359			Unpaired t test with Welch's correction
								2	21.3019	19.2613	1.10594										P value	0.0638
								3	32.7228	21.8812	1.49548										P value summary	ns
																					Significantly different? (P < 0.05)	No
																					One- or two-tailed P value?	Two-tailed
																					Welch-corrected t, df	t=1.904 df=42.08
																					How big is the difference?
																					Mean ± SEM of column A	1.272 ± 0.05367, n=26
																					Mean ± SEM of column B	1.095 ± 0.07589, n=24
																					Difference between means	-0.1770 ± 0.09295
																					95% confidence interval	-0.3645 to 0.01061
																					R squared	0.07931
																					F test to compare variances
																					F,DFn, Dfd	1.846, 23, 25
																					P value	0.1376
																					P value summary	ns
																					Significantly different? (P < 0.05)	No
											PC/CBC							PC/CBC
										Average	1.27145						Average	1.09387
										St. Dev.	0.274553						St. Dev.	0.372334
										SEM	0.0538443						SEM	0.0760024
										n	26						n	24

## Sheet: S8 Fig
Level of B4 Integrin on basal surfaces					Crypt	Cell	PC	Neighbour	PC/CBC				Crypt	Cell	PC	Neighbour	PC/CBC				Organoid	Crypt	Cell	PC	Neighbour	PC/CBC				Organoids vs. Tissue
Tissue vs. Organoids				Cryosections	1	1	322.138	279.496	1.15257			Vibratome Sections	1	1	28.3753	25.0044	1.13481			Organoids	1	1	1	45.3467	32.9943	1.37438			Unpaired t test with Welch's correction
						2	267.08	204.792	1.30415					2	28.8695	25.8956	1.11484						2	35.889	20.4553	1.75451			P value	0.7263
						3	380.482	261.416	1.45547					3	25.6313	24.1133	1.06295						3	27.0488	19.9669	1.35468			P value summary	ns
						4	275.879	243.539	1.13279				2	1	28.7346	27.2893	1.05296					2	1	55.4661	30.166	1.8387			Significantly different? (P < 0.05)	No
					2	1	215.442	331.185	0.650519					2	33.5693	24.0754	1.39434						2	31.927	27.1208	1.17721			One- or two-tailed P value?	Two-tailed
						2	369.891	185.44	1.99467					3	29.8221	22.622	1.31828				2	1	1	27.3935	21.8571	1.2533			Welch-corrected t, df	t=0.3516 df=68.05
						3	576.536	476.93	1.20885					4	33.2015	20.8614	1.59153						2	49.7007	31.4296	1.58133
						4	183.396	143.312	1.2797					5	37.663	35.0506	1.07453						3	23.5359	19.2468	1.22285			How big is the difference?
					3	1	286.418	286.508	0.999686				3	1	49.0063	31.011	1.58029						4	62.6813	43.8795	1.42849			Mean ± SEM of column A	1.272 ± 0.05367, n=26
						2	409.536	342.154	1.19693					2	45.2275	31.011	1.45843					2	1	78.8979	54.3566	1.45149			Mean ± SEM of column B	1.298 ± 0.05195, n=59
						3	656.699	397.801	1.65082					3	25.5511	28.893	0.884337						2	48.9746	50.0634	0.978252			Difference between means	0.02626 ± 0.07469
						4	475.432	738.952	0.643387					4	33.1383	28.1909	1.1755						3	24.961	22.7205	1.09861			95% confidence interval	-0.1228 to 0.1753
					4	1	754.752	973.151	0.775575					5	31.2786	29.7418	1.05167						4	25.4532	21.9709	1.1585			R squared	0.001813
						2	935.954	973.151	0.961777					6	26.9302	26.7868	1.00535					3	1	66.5927	72.2837	0.921269
						3	1643.42	1098.38	1.49622				4	1	35.9837	22.3261	1.61173						2	64.9144	42.771	1.51772			F test to compare variances
						4	1239.58	1098.38	1.12855					2	29.6456	25.1287	1.17975						3	44.7517	35.11	1.27461			F,DFn, Dfd	2.126, 58, 25
					5	1	854.766	684.751	1.24829					3	29.4808	29.8776	0.986719						4	40.5924	31.0701	1.30648			P value	0.0407
						2	1382.96	684.751	2.01965					4	37.1902	31.1861	1.19252					4	1	47.751	35.729	1.33648			P value summary	*
						3	1166.23	859.473	1.35691					5	37.9116	31.6385	1.19827						2	32.2691	50.6574	0.637007			Significantly different? (P < 0.05)	Yes
						4	1028.95	859.473	1.19719					6	37.141	31.6385	1.17392						3	31.9818	34.5379	0.925991
						5	1557.04	654.788	2.37793													5	1	28.9406	24.5164	1.18046
						6	804.071	654.788	1.22799													6	1	38.3022	43.5168	0.88017
					6	1	907.939	648.703	1.39962														2	29.8697	19.4698	1.53416
						2	626.161	648.703	0.965251												3	1	1	36.661	28.8779	1.26952
					7	1	1089.24	822.705	1.32397														2	21.3019	19.2613	1.10594
						2	723.094	822.705	0.878923														3	32.7228	21.8812	1.49548
						3	646.547	317	2.03958
						4	600.857	317	1.89545
						5	1586.55	673.026	2.35734
						6	430.369	673.026	0.639454
					8	1	641.768	560.655	1.14467
						2	794.955	641.587	1.23905
					9	1	519.142	727.085	0.714005
						2	1063.61	597.229	1.78091
					10	1	601.512	663.742	0.906244
						2	635.101	293.16	2.1664
					11	1	924.437	567.515	1.62892
						2	717.094	537.771	1.33346
					12	1	848.751	582.026	1.45827
									PC/CBC								PC/CBC									PC/CBC
								Average	1.34182							Average	1.21214								Average	1.27145
								St. Dev.	0.462569							St. Dev.	0.212436								St. Dev.	0.274553
								SEM	0.0740703							SEM	0.0475021								SEM	0.0538443
								n	39							n	20								n	26

## Sheet: S11 Fig
Level of B4 Integrin on basal surfaces						Organoid	Crypt	Cell	PC	Neighbour	PC/CBC			Organoid	Crypt	Cell	PC	Neighbour	PC/CBC				ENR vs. Eph (organoids)
WT vs. Eph-treated organoids					ENR	1	1	1	45.3467	32.9943	1.37438		Eph-treated	1	1	1	46.8523	47.1267	0.994177			Unpaired t test
								2	35.889	20.4553	1.75451					2	24.8393	14.7362	1.68559			P value	0.248
								3	27.0488	19.9669	1.35468					3	40.3371	32.6818	1.23424			P value summary	ns
							2	1	55.4661	30.166	1.8387					4	47.1831	38.3423	1.23058			Are means signif. different? (P < 0.05)	No
								2	31.927	27.1208	1.17721					5	41.1669	41.2877	0.997074			One- or two-tailed P value?	Two-tailed
						2	1	1	27.3935	21.8571	1.2533				2	1	30.6623	19.1693	1.59955			t, df	t=1.167 df=58
								2	49.7007	31.4296	1.58133					2	23.6085	24.4316	0.966312
								3	23.5359	19.2468	1.22285					3	37.4036	22.067	1.695			How big is the difference?
								4	62.6813	43.8795	1.42849				3	1	42.7815	26.2667	1.62874			Mean ± SEM of column A	1.272 ± 0.05367 N=26
							2	1	78.8979	54.3566	1.45149					2	15.4534	12.4505	1.24119			Mean ± SEM of column B	1.358 ± 0.05059 N=34
								2	48.9746	50.0634	0.978252			2	1	1	41.3689	25.3637	1.63103			Difference between means	-0.08695 ± 0.07450
								3	24.961	22.7205	1.09861					2	47.1869	27.7162	1.7025			95% confidence interval	-0.2361 to 0.06222
								4	25.4532	21.9709	1.1585				2	1	21.832	22.1602	0.985192			R square	0.02294
							3	1	66.5927	72.2837	0.921269					2	24.1735	21.1271	1.14419
								2	64.9144	42.771	1.51772				3	1	40.1315	30.285	1.32513			F test to compare variances
								3	44.7517	35.11	1.27461					2	38.5403	33.9678	1.13461			F,DFn, Dfd	1.162, 33, 25
								4	40.5924	31.0701	1.30648					3	43.8106	21.0399	2.08227			P value	0.7057
							4	1	47.751	35.729	1.33648					4	37.5173	25.0848	1.49562			P value summary	ns
								2	32.2691	50.6574	0.637007			3	1	1	33.0262	22.8732	1.44388			Are variances significantly different?	No
								3	31.9818	34.5379	0.925991					2	35.5496	24.4313	1.45508
							5	1	28.9406	24.5164	1.18046					3	27.9512	25.9211	1.07832
							6	1	38.3022	43.5168	0.88017				2	1	51.1086	40.2149	1.27089
								2	29.8697	19.4698	1.53416					2	33.4078	25.7108	1.29937
						3	1	1	36.661	28.8779	1.26952				3	1	16.7935	16.02	1.04829
								2	21.3019	19.2613	1.10594					2	27.9402	19.6685	1.42056
								3	32.7228	21.8812	1.49548					3	31.7942	19.0223	1.67142
																4	34.1032	17.3158	1.96949
														4	1	1	37.7973	29.6316	1.27557
																2	38.8821	39.5643	0.982757
															2	1	56.9341	46.3951	1.22716
																2	44.6648	39.4002	1.13362
															3	1	26.319	23.0136	1.14363
																2	27.8353	16.1002	1.72888
																3	31.7794	25.0898	1.26663
											PC/CBC								PC/CBC
										Average	1.27145							Average	1.35849
										St. Dev.	0.274553							St. Dev.	0.294965
										SEM	0.0538443							SEM	0.0505861
										n	26							n	34
