# Supplementary material for: Paneth Cell-Rich Regions Separated by a Cluster of Lgr5+ Cells Initiate Crypt Fission in the Intestinal Stem Cell Niche
Source: PLoS Biol. 2016 Jun 27;14(6):e1002491. doi: 10.1371/journal.pbio.1002491 (PMC4922642; doi:10.1371/journal.pbio.1002491)
Supplement: S3 Data — The number of cells and Paneth cells were counted in control samples (labelled “Plated”) and after weakly adherent cells were removed by shaking (labelled “Adherent”). Percentage of Paneth cells was calculated from the number of Paneth cells in each sample compared to the total number of cells. Statistical significance was assessed by a paired t test. (XLSX) [file pbio.1002491.s003.xlsx]

## Sheet: Fig 4D
Adhesion Assays			No. of cells	Plated	Adherent		No. of cells	Plated vs. Adherent
				1746	759		Paired t test
				1034	1045		P value	0.0075
				553	80		P value summary	**
				632	78		Significantly different? (P < 0.05)	Yes
				775	47		One- or two-tailed P value?	Two-tailed
				693	87		t, df	t=3.546 df=8
				249	228		Number of pairs	9
				221	103
				364	164		How big is the difference?
Average				696.333	287.889		Mean of differences	-408.4
St Dev				472.122	359.503		SD of differences	345.5
							SEM of differences	115.2
							95% confidence interval	-674.0 to -142.9
							R squared	0.6112
							How effective was the pairing?
							Correlation coefficient (r)	0.6857
							P value (one tailed)	0.0207
							P value summary	*
							Was the pairing significantly effective?	Yes

## Sheet: Fig 4E
Adhesion Assays			No. of cells	Plated	Adherent		Paneth cells	Plated	Adherent		% Paneth cells	Plated	Adherent		% Paneth cells	Plated vs. Adherent
				1746	759			53	47			3.03551	6.19236		Paired t test
				1034	1045			23	53			2.22437	5.07177		P value	0.0356
				553	80			34	12			6.14828	15		P value summary	*
				632	78			34	7			5.37975	8.97436		Significantly different? (P < 0.05)	Yes
				775	47			31	9			4	19.1489		One- or two-tailed P value?	Two-tailed
				693	87			37	9			5.33911	10.3448		t, df	t=2.523 df=8
				249	228			13	12			5.22088	5.26316		Number of pairs	9
				221	103			13	3			5.88235	2.91262
				364	164			16	13			4.3956	7.92683		How big is the difference?
Average				696.333	287.889			28.2222	18.3333			4.6251	8.98165		Mean of differences	4.354
St Dev				472.122	359.503			13.255	18.2688			1.32612	5.19967		SD of differences	5.177
															SEM of differences	1.726
															95% confidence interval	0.3750 to 8.334
															R squared	0.4432
															How effective was the pairing?
															Correlation coefficient (r)	0.1453
															P value (one tailed)	0.3545
															P value summary	ns
															Was the pairing significantly effective?	No
