# Supplementary material for: Paneth Cell-Rich Regions Separated by a Cluster of Lgr5+ Cells Initiate Crypt Fission in the Intestinal Stem Cell Niche
Source: PLoS Biol. 2016 Jun 27;14(6):e1002491. doi: 10.1371/journal.pbio.1002491 (PMC4922642; doi:10.1371/journal.pbio.1002491)
Supplement: S4 Data — The length of each crypt was measured and the number of Paneth cells in each crypt was counted. Measurements for ENR, ENR-CV, and ENR-CD are displayed as labelled. Correlation between Paneth cell number and crypt length was determined using linear regression statistics. Each crypt was scored for branching. This scoring was used to separate single and branching crypts for the analysis in S10 Fig. (XLSX) [file pbio.1002491.s004.xlsx]

## Sheet: Fig 6D
Paneth cell correlation		ENR	Organoid	Crypt	Paneth Cells	Length		ENR-CV	Organoid	Branch	Paneth Cells	Length		ENR-CD	Organoid	Branch	Paneth Cells	Length				Linear Regression	ENR	ENR-CV	ENR-CD
with crypt length			1	1	10	64.05			1	1	4	137.64			1	1	27	83.156				Best-fit values
				2	21	145.69				2	6	112.08				2	15	68.825				Slope	3.792 ± 0.4552	3.898 ± 1.704	0.5744 ± 0.1374
				3	4	62.04				3	15	50.94				3	21	82.094				Y-intercept when X=0.0	54.84 ± 5.449	89.52 ± 14.08	59.08 ± 5.388
				4	14	99.93									2	1	13	46.781				X-intercept when Y=0.0	-14.46	-22.97	-102.9
				5	5	99.79			2	1	9	268.66				2	13	69.623				1/slope	0.2637	0.2566	1.741
				6	11	87.45										3	18	60.812				95% Confidence Intervals
				7	8	63.83			3	1	6	237.35				4	14	56.893				Slope	2.867 to 4.718	0.4673 to 7.328	0.2953 to 0.8535
										2	1	65.45				5	14	46.564				Y-intercept when X=0.0	43.76 to 65.93	61.16 to 117.9	48.13 to 70.03
			2	1	7	90.42				3	5	118.07			3	1	54	89.5				X-intercept when Y=0.0	-22.75 to -9.377	-242.6 to -8.676	-231.4 to -57.79
				2	4	89.21				4	5	96.15				2	18	49.552				Goodness of Fit
				3	15	128.91				5	6	195.03			4	1	22	69.269				R square	0.6712	0.1002	0.3331
				4	7	86.82				6	8	178				2	20	107.848				Sy.x	14.07	53.92	18.66
				5	7	72.38				7	1	61.73			5	1	13	79.82				Is slope significantly non-zero?
										8	2	63.78			6	1	51	79.382				F	69.41	5.235	17.48
			3	1	12	85.24				9	10	208.03				2	34	88.25				DFn, DFd	1.000, 34.00	1.000, 47.00	1.000, 35.00
				2	6	51.86										3	63	87.075				P value	< 0.0001	0.0267	0.0002
				3	7	89.8			4	1	1	118.3			7	1	37	71.921				Deviation from zero?	Significant	Significant	Significant
										2	6	113.24				2	57	119.42				Data
			4	1	11	97.49				3	8	94.16				3	47	71.019				Number of X values	36	49	37
				2	14	101.74				4	17	82.67			8	1	49	76.155				Maximum number of Y replicates	1	1	1
										5	16	131.18				2	21	51.089				Total number of values	36	49	37
			5	1	12	95.51				6	5	107.51				3	28	113.878				Number of missing values	0	0	0
																4	27	59.514
			6	1	12	99.78			5	1	9	168.12			9	1	49	77.61
										2	11	125.56				2	28	67.17
			7	1	24	143.22				3	4	149.37				3	7	63.319
										4	8	140.01				4	5	59.133
			8	1	5	89.6									10	1	108	136.632
				2	3	59.73			6	1	11	86.16				2	45	98.916
										2	13	104.86				3	11	49.69
			9	1	16	133.29				3	8	63.64				4	17	51.881
				2	18	146.04				4	13	73.39			11	1	83	89.173
															12	1	14	120.3
			10	1	9	102.46			7	1	4	84.48			13	1	33	99.147
				2	8	72.15									14	1	66	90.181
				3	10	88.63			8	1	4	93.6				2	32	55.099
				4	7	86.55									15	1	19	84.546
				5	14	120.92			9	1	5	70.17
										2	5	75.38
			11	1	12	113.44
				2	23	117.27			10	1	12	107.43
				3	12	98.93				2	5	95.05
				4	6	71.94				3	5	64.87
			12	1	8	80.67			11	1	3	81.47
				2	11	99.75
				3	16	113.16			12	1	10	105.32
										2	2	43.2
										3	14	161.51
										4	14	174.6
									13	1	5	81.59
									14	1	10	154.04
										2	4	43.24
										3	4	96.22
										4	4	64.2
										5	0	93.96
										6	1	74.32
									15	1	16	288.13
									16	1	1	196.84
										2	3	106.92

## Sheet: S9 Fig A
Paneth cell correlation		ENR	Organoid	Crypt	Paneth Cells	Length			Linear Regression	ENR
with crypt length			1	1	10	64.05			Best-fit values
				2	21	145.69			Slope	3.792 ± 0.4552
				3	4	62.04			Y-intercept when X=0.0	54.84 ± 5.449
				4	14	99.93			X-intercept when Y=0.0	-14.46
				5	5	99.79			1/slope	0.2637
				6	11	87.45			95% Confidence Intervals
				7	8	63.83			Slope	2.867 to 4.718
									Y-intercept when X=0.0	43.76 to 65.93
			2	1	7	90.42			X-intercept when Y=0.0	-22.75 to -9.377
				2	4	89.21			Goodness of Fit
				3	15	128.91			R square	0.6712
				4	7	86.82			Sy.x	14.07
				5	7	72.38			Is slope significantly non-zero?
									F	69.41
			3	1	12	85.24			DFn, DFd	1.000, 34.00
				2	6	51.86			P value	< 0.0001
				3	7	89.8			Deviation from zero?	Significant
									Data
			4	1	11	97.49			Number of X values	36
				2	14	101.74			Maximum number of Y replicates	1
									Total number of values	36
			5	1	12	95.51			Number of missing values	0
			6	1	12	99.78
			7	1	24	143.22
			8	1	5	89.6
				2	3	59.73
			9	1	16	133.29
				2	18	146.04
			10	1	9	102.46
				2	8	72.15
				3	10	88.63
				4	7	86.55
				5	14	120.92
			11	1	12	113.44
				2	23	117.27
				3	12	98.93
				4	6	71.94
			12	1	8	80.67
				2	11	99.75
				3	16	113.16

## Sheet: S9 Fig B
Paneth cell correlation		ENR-CV	Organoid	Branch	Paneth Cells	Length				Linear Regression	ENR-CV
with crypt length			1	1	4	137.64				Best-fit values
				2	6	112.08				Slope	3.898 ± 1.704
				3	15	50.94				Y-intercept when X=0.0	89.52 ± 14.08
										X-intercept when Y=0.0	-22.97
			2	1	9	268.66				1/slope	0.2566
										95% Confidence Intervals
			3	1	6	237.35				Slope	0.4673 to 7.328
				2	1	65.45				Y-intercept when X=0.0	61.16 to 117.9
				3	5	118.07				X-intercept when Y=0.0	-242.6 to -8.676
				4	5	96.15				Goodness of Fit
				5	6	195.03				R square	0.1002
				6	8	178				Sy.x	53.92
				7	1	61.73				Is slope significantly non-zero?
				8	2	63.78				F	5.235
				9	10	208.03				DFn, DFd	1.000, 47.00
										P value	0.0267
			4	1	1	118.3				Deviation from zero?	Significant
				2	6	113.24				Data
				3	8	94.16				Number of X values	49
				4	17	82.67				Maximum number of Y replicates	1
				5	16	131.18				Total number of values	49
				6	5	107.51				Number of missing values	0
			5	1	9	168.12
				2	11	125.56
				3	4	149.37
				4	8	140.01
			6	1	11	86.16
				2	13	104.86
				3	8	63.64
				4	13	73.39
			7	1	4	84.48
			8	1	4	93.6
			9	1	5	70.17
				2	5	75.38
			10	1	12	107.43
				2	5	95.05
				3	5	64.87
			11	1	3	81.47
			12	1	10	105.32
				2	2	43.2
				3	14	161.51
				4	14	174.6
			13	1	5	81.59
			14	1	10	154.04
				2	4	43.24
				3	4	96.22
				4	4	64.2
				5	0	93.96
				6	1	74.32
			15	1	16	288.13
			16	1	1	196.84
				2	3	106.92

## Sheet: S9 Fig C
Paneth cell correlation		ENR-CD	Organoid	Branch	Paneth Cells	Length			Linear Regression	ENR-CD
with crypt length			1	1	27	83.156			Best-fit values
				2	15	68.825			Slope	0.5744 ± 0.1374
				3	21	82.094			Y-intercept when X=0.0	59.08 ± 5.388
			2	1	13	46.781			X-intercept when Y=0.0	-102.9
				2	13	69.623			1/slope	1.741
				3	18	60.812			95% Confidence Intervals
				4	14	56.893			Slope	0.2953 to 0.8535
				5	14	46.564			Y-intercept when X=0.0	48.13 to 70.03
			3	1	54	89.5			X-intercept when Y=0.0	-231.4 to -57.79
				2	18	49.552			Goodness of Fit
			4	1	22	69.269			R square	0.3331
				2	20	107.848			Sy.x	18.66
			5	1	13	79.82			Is slope significantly non-zero?
			6	1	51	79.382			F	17.48
				2	34	88.25			DFn, DFd	1.000, 35.00
				3	63	87.075			P value	0.0002
			7	1	37	71.921			Deviation from zero?	Significant
				2	57	119.42			Data
				3	47	71.019			Number of X values	37
			8	1	49	76.155			Maximum number of Y replicates	1
				2	21	51.089			Total number of values	37
				3	28	113.878			Number of missing values	0
				4	27	59.514
			9	1	49	77.61
				2	28	67.17
				3	7	63.319
				4	5	59.133
			10	1	108	136.632
				2	45	98.916
				3	11	49.69
				4	17	51.881
			11	1	83	89.173
			12	1	14	120.3
			13	1	33	99.147
			14	1	66	90.181
				2	32	55.099
			15	1	19	84.546

## Sheet: S10 Fig A
Crypt fission vs. Length and Paneth cell number		Non-fissioning	Organoid	Branch	Paneth Cells	Length		Fissioning	Organoid	Branch	Paneth Cells	Length				ENR		S10 Fig A'-C'	ENR
			1	1	10	64.05			1	2	21	145.69			Crypt length	Fission vs Single		Paneth cell numbers	Fission vs Single
				3	4	62.04				4	14	99.93			Unpaired t test with Welch's correction			Unpaired t test with Welch's correction
				5	5	99.79				6	11	87.45			P value	< 0.0001		P value	0.0011
				7	8	63.83			2	1	7	90.42			P value summary	****		P value summary	**
			2	4	7	86.82				2	4	89.21			Significantly different? (P < 0.05)	Yes		Significantly different? (P < 0.05)	Yes
				5	7	72.38				3	15	128.91			One- or two-tailed P value?	Two-tailed		One- or two-tailed P value?	Two-tailed
			3	1	12	85.24			5	1	12	95.51			Welch-corrected t, df	t=4.603 df=28.17		Welch-corrected t, df	t=3.763 df=22.28
				2	6	51.86			7	1	24	143.22
				3	7	89.8			9	1	16	133.29			How big is the difference?			How big is the difference?
			4	1	11	97.49				2	18	146.04			Mean ± SEM of column A	82.39 ± 3.789, n=20		Mean ± SEM of column A	8.200 ± 0.6943, n=20
				2	14	101.74			10	1	9	102.46			Mean ± SEM of column B	112.6 ± 5.363, n=16		Mean ± SEM of column B	14.06 ± 1.395, n=16
			6	1	12	99.78				3	10	88.63			Difference between means	30.22 ± 6.566		Difference between means	5.863 ± 1.558
			8	1	5	89.6				5	14	120.92			95% confidence interval	16.78 to 43.67		95% confidence interval	2.634 to 9.091
				2	3	59.73			11	2	23	117.27			R squared	0.4293		R squared	0.3886
			10	2	8	72.15			12	2	11	99.75
				4	7	86.55				3	16	113.16			F test to compare variances			F test to compare variances
			11	1	12	113.44									F,DFn, Dfd	1.603, 15, 19		F,DFn, Dfd	3.228, 15, 19
				3	12	98.93									P value	0.3293		P value	0.0177
				4	6	71.94									P value summary	ns		P value summary	*
			12	1	8	80.67									Significantly different? (P < 0.05)	No		Significantly different? (P < 0.05)	Yes

## Sheet: S10 Fig B
Crypt fission vs. Length and Paneth cell number		Non-fissioning	Organoid	Branch	Paneth Cells	Length		Fissioning	Organoid	Branch	Paneth Cells	Length				ENR-CV		S10 Fig A'-C'	ENR-CV
			1	1	4	137.64		3	1	6	237.35	Y			Crypt length	Fission vs Single		Paneth cell numbers	Fission vs Single
				2	6	112.08			6	8	178	Y			Unpaired t test with Welch's correction			Unpaired t test with Welch's correction
				3	15	50.94			7	1	61.73	Y			P value	0.216		P value	0.1125
			2	1	9	268.66		4	5	16	131.18	Y			P value summary	ns		P value summary	ns
			3	2	1	65.45			6	5	107.51	Y			Significantly different? (P < 0.05)	No		Significantly different? (P < 0.05)	No
				3	5	118.07		5	1	9	168.12	Y			One- or two-tailed P value?	Two-tailed		One- or two-tailed P value?	Two-tailed
				4	5	96.15			2	11	125.56	Y			Welch-corrected t, df	t=1.262 df=32.13		Welch-corrected t, df	t=1.631 df=32.35
				5	6	195.03			3	4	149.37	Y
				8	2	63.78			4	8	140.01	Y			How big is the difference?			How big is the difference?
				9	10	208.03		6	1	11	86.16	Y			Mean ± SEM of column A	108.5 ± 9.551, n=31		Mean ± SEM of column A	6.097 ± 0.7695, n=31
			4	1	1	118.3			2	13	104.86	Y			Mean ± SEM of column B	130.1 ± 14.20, n=18		Mean ± SEM of column B	8.333 ± 1.135, n=18
				2	6	113.24			3	8	63.64	Y			Difference between means	21.60 ± 17.11		Difference between means	2.237 ± 1.371
				3	8	94.16			4	13	73.39	Y			95% confidence interval	-13.25 to 56.45		95% confidence interval	-0.5550 to 5.028
				4	17	82.67		12	1	10	105.32	Y			R squared	0.04724		R squared	0.076
			7	1	4	84.48		14	1	10	154.04	Y
			8	1	4	93.6			5	0	93.96	Y			F test to compare variances			F test to compare variances
			9	1	5	70.17			6	1	74.32	Y			F,DFn, Dfd	1.283, 17, 30		F,DFn, Dfd	1.263, 17, 30
				2	5	75.38		15	1	16	288.13	Y			P value	0.5349		P value	0.5605
			10	1	12	107.43									P value summary	ns		P value summary	ns
				2	5	95.05									Significantly different? (P < 0.05)	No		Significantly different? (P < 0.05)	No
				3	5	64.87
			11	1	3	81.47
			12	2	2	43.2
				3	14	161.51
				4	14	174.6
			13	1	5	81.59
				2	4	43.24
				3	4	96.22
				4	4	64.2
			16	1	1	196.84
				2	3	106.92

## Sheet: S10 Fig C
Crypt fission vs. Length and Paneth cell number		Non-fissioning	Organoid	Branch	Paneth Cells	Length		Fissioning	Organoid	Branch	Paneth Cells	Length				ENR-CD		S10 Fig A'-C'	ENR-CD
			1	1	27	83.156			3	1	54	89.5			Crypt length	Fission vs Single		Paneth cell numbers	Fission vs Single
				2	15	68.825			6	2	34	88.25			Unpaired t test with Welch's correction			Unpaired t test with Welch's correction
				3	21	82.094				3	63	87.075			P value	0.0161		P value	0.0664
			2	1	13	46.781			7	3	47	71.019			P value summary	*		P value summary	ns
				2	13	69.623			8	1	49	76.155			Significantly different? (P < 0.05)	Yes		Significantly different? (P < 0.05)	No
				3	18	60.812				3	28	113.878			One- or two-tailed P value?	Two-tailed		One- or two-tailed P value?	Two-tailed
				4	14	56.893			10	1	108	136.632			Welch-corrected t, df	t=2.899 df=9.846		Welch-corrected t, df	t=2.096 df=8.758
				5	14	46.564			12	1	14	120.3
			3	2	18	49.552									How big is the difference?			How big is the difference?
			4	1	22	69.269									Mean ± SEM of column A	72.01 ± 3.572, n=29		Mean ± SEM of column A	27.45 ± 3.470, n=29
				2	20	107.848									Mean ± SEM of column B	97.85 ± 8.165, n=8		Mean ± SEM of column B	49.63 ± 9.995, n=8
			5	1	13	79.82									Difference between means	25.84 ± 8.912		Difference between means	22.18 ± 10.58
			6	1	51	79.382									95% confidence interval	5.936 to 45.74		95% confidence interval	-1.858 to 46.21
			7	1	37	71.921									R squared	0.4605		R squared	0.3341
				2	57	119.42
			8	2	21	51.089									F test to compare variances			F test to compare variances
				4	27	59.514									F,DFn, Dfd	1.441, 7, 28		F,DFn, Dfd	2.288, 7, 28
			9	1	49	77.61									P value	0.4573		P value	0.1125
				2	28	67.17									P value summary	ns		P value summary	ns
				3	7	63.319									Significantly different? (P < 0.05)	No		Significantly different? (P < 0.05)	No
				4	5	59.133
			10	2	45	98.916
				3	11	49.69
				4	17	51.881
			11	1	83	89.173
			13	1	33	99.147
			14	1	66	90.181
				2	32	55.099
			15	1	19	84.546
