# Supplementary material for: Paneth Cell-Rich Regions Separated by a Cluster of Lgr5+ Cells Initiate Crypt Fission in the Intestinal Stem Cell Niche
Source: PLoS Biol. 2016 Jun 27;14(6):e1002491. doi: 10.1371/journal.pbio.1002491 (PMC4922642; doi:10.1371/journal.pbio.1002491)
Supplement: S5 Data — The numbers of branches of organoids were counted at 6 h time intervals from time-lapse imaging. Each column represents the number of branches in one organoid. t tests were performed to assess statistical significance at each time point between ENR and ENR-CV and between ENR and ENR-CD. (XLSX) [file pbio.1002491.s005.xlsx]

## Sheet: Fig 6E
No. of branches	t (hours)	ENR 01	ENR 02	ENR 03	ENR 04	ENR 05	ENR 06	ENR 07	ENR 08	ENR 09	ENR 10	ENR 11	ENR 12	ENR 13	ENR 14	ENR 15	ENR 16	ENR 17	ENR 18	ENR 19	ENR 20	ENR 21	ENR 22	ENR 23	ENR 24	ENR 25	ENR 26	ENR 27	ENR 28	ENR 29	ENR 30	ENR 31	ENR 32	ENR 33	ENR 34	ENR 35	ENR 36	ENR 37	ENR 38	ENR 39	ENR 40		ENR	St Dev
over time	0	1	1	1	1	2	3	1	1	1	1	1	1	1	1	3	1	1	1	1	1	1	1	1	2	1	1	1	1	1	2	1	1	1	2	1	1	1	1	1	1		1.2	0.516398
	6	2	2	2	1	2	3	2	1	1	2	1	2	2	1	4	1	2	1	1	1	1	1	1	2	1	1	2	2	1	2	1	1	1	2	2	1	1	1	1	1		1.5	0.679366
	12	2	2	2	1	2	3	2	2	2	3	1	2	2	1	6	1	2	2	1	1	1	1	1	2	1	2	2	2	1	2	1	1	2	2	2	1	1	1	1	1		1.7	0.911465
	18	2	4	3	1	2	5	3	3	2	3	2	2	2	1	8	2	2	2	2	2	2	1	1	2	1	2	2	2	1	2	1	1	2	3	2	1	1	1	1	1		2.075	1.3085
	24	2	6	5	2	4	5	2	4	3	4	2	2	2	2	9	2	3	2	2	2	2	1	1	2	2	2	3	2	1	2	1	1	2	3	2	1	1	2	2	2		2.5	1.56893
	30	4	6	5	6	4	6	2	5	3	5	2	2	2	2	8	2	4	2	2	2	3	1	2	3	2	3	4	3	1	2	1	1	2	3	2	1	1	2	2			2.89744	1.68265
	36	5	11	6	10	4	9	3	6	3	5	2	2	2	2	10	2	4	2	3	2	3	1	2	3	2	4	4	4	2	4	1	1	2	3	2	1	2	2	2			3.53846	2.56337
	42	5	12	6	13	4	9	3	8	3	5	2	2	2	2	10	2	4	2	3	3	4	2	2	4	3	4	4	4	2	5	1	1	2	3	2	2	3	3	2	3		3.9	2.80841
	48	5	15	7	11	5	12	5	10	3	5	2	3	2	2	12	2	4	2	2	3	4	2	3	4	3	7	4	4	2	6	1	2	2	3	2	2	2	3	2	3		4.325	3.31575
	54	5	15	9	12	5	16	5	9	3	5	3	3	2	3	9	3	4	3	3	3	4	2	3	4	2	8	4	4	3	8	1	2	3	4	3	2	3	5	3	3		4.775	3.438
	60	6	18	8	13	6	16	6	9	4	6	3	4	3	4	13	3	3	3	3	3	6	2	2	5	3	9	8	5	4	9	2	2	4	4	3	2	3	5	4	3		5.475	3.84299
	66	5	19	9	19	8	16	7	12	5	7	3	4	3	5	14	3	5	4	3	2	6	2	2	6	3	11	9	6	5	11	2	3	5	5	3	4	4	6	4	4		6.35	4.42922
	72	4	21	9	17	8	19	8	11	5	8	4	4	4	4	13	5	5	4	3	2	8	2	3	7	4	11	9	7	6	12	2	3	5	6	4	4	4	8	5	4		6.8	4.49615
	78	5	20	9	20	9	19	9	14	6	8	4	4	6	5	13	6	6	5	3	2	10	3	3	7	4	12	12	8	6	12	2	3	7	10	3	5	4	8	5	5		7.55	4.69014
	84	5	20	10	20	13	19	9	17	7	7	5	3	6	7	14	5	6	5	3	2	11	3	4	7	5	14	15	10	8	14	3	4	8	10	3	5	4	8	6	4		8.225	5.03061
	90	5	20	11	21	12	21	10	15	10											4	13	3	4	7	5	13	16	12	10	14	5	4	9	11	4	4	5	8	6	5		9.56667	5.33488
	96	6	25	11	22	14	22	11	20	10											4	12	4	4	8	7	15	15	14	12	15	5	7	9	11	5	5	7	10	6	5		10.7	5.83775
	t (hours)	ENRCV 01	ENRCV 02	ENRCV 03	ENRCV 04	ENRCV 05	ENRCV 06	ENRCV 07	ENRCV 08	ENRCV 09	ENRCV 10	ENRCV 11	ENRCV 12	ENRCV 13	ENRCV 14	ENRCV 15	ENRCV 16	ENRCV 17	ENRCV 18	ENRCV 19	ENRCV 20	ENRCV 21	ENRCV 22	ENRCV 23	ENRCV 24	ENRCV 25	ENRCV 26	ENRCV 27	ENRCV 28	ENRCV 29	ENRCV 30	ENRCV 31	ENRCV 32	ENRCV 33	ENRCV 34	ENRCV 35		ENR-CV	St Dev
	0	1	1	1	1	1	1	1	1	1	1	1	1	1	1	1	1	1	1	1	1	1	1	1	1	1	1	1	1	1	2	1	1	1	1	1		1.02857	0.169031
	6	1	1	1	1	2	1	1	2	2	1	2	1	2	1	1	1	1	1	1	1	1	1	1	1	2	1	1	1	1	2	1	1	2	1	1		1.22857	0.426043
	12	1	1	2	3	2	1	1	2	2	1	2	1	2	1	2	2	1	1	1	1	1	1	1	3	2	1	1	1	1	2	2	1	2	1	1		1.45714	0.610827
	18	2	1	3	3	2	2	1	2	2	2	2	1	2	1	2	2	1	2	2	1	1	1	2	3	2	1	1	1	1	2	2	2	2	1	2		1.71429	0.621735
	24	4	1	4	5	2	3	2	3	2	2	2	1	3	1	2	2	1	2	2	1	2	2	2	4	2	1	1	1	2	2	2	2	2	2	2		2.11429	0.963188
	30	6	2	4	7	7	4	3	6	3	3	2	1	4	1	2	2	1	2	3	1	2	1	3	4	3	2	2	1	2	2	2	2	2	2	2		2.74286	1.63316
	36	7	2	4	7	9	4	3	8	4	3	5	1	4	1	2	2	1	2	3	1	2	2	3	4	4	2	2	1	2	2	2	2	2	2	2		3.05714	2.01382
	42	9	4	5	9	11	5	4	11	9	3	8	1	4	1	3	2	2	2	4	1	3	2	3	4	4	2	3	2	2	2	2	3	3	2	2		3.91429	2.81144
	48	9	7	5	11	14	6	4	15	12	3	10	2	5	2	3	2	2	2	5	1	3	3	4	5	5	2	3	2	2	4	3	3	3	3	3		4.8	3.60392
	54	9	7	5	11	15	7	5	18	16	4	10	3	6	2	4	2	2	3	7	1	3	4	5	6	8	3	5	3	3	5	4	5	3	4	4		5.77143	4.00798
	60	11	7	6	14	15	8	7	17	15	5	9	4	5	2	5	2	2	4	8	1	4	8	6	6	8	4	7	4	3	5	4	7	4	4	4		6.42857	3.89786
	66	9	10	7	13	15	7	9	16	16	6	10	6	5	2	9	2	3	4	8	2	3	12	10	8	9	4	7	6	3	7	6	6	4	5	4		7.22857	3.84314
	72	11	10	7	15	14	7	10	16	16	8	13	9	6	2	8	3	3	4	8	2	3	11	11	9	10	5	8	6	3	8	6	7	5	6	7		7.91429	3.85297
	78	8	10	7	11	13	7	10	18	17	12	12	10	7	2	7	3	5	3	7	2	4	12	12	9	11	5	7	6	4	8	7	7	5	6	11		8.14286	3.85885
	84	7	11	6	13	14	7	10	18	16	12	11	11	7	2	7	3	6	3	9	2	4	14	12	9	11	6	9	5	4	9	11	7	6	7	8		8.48571	3.92107
	90	7	11	6	12	13	7	10	17	14	12	12	10													11	5	8	7	5	9	11	7	5	7	8		9.30435	3.18283
	96	6	10	6	11	11	7	10	17	16	12	11	9													12	6	8	7	4	11	14	8	5	7	9		9.43478	3.38212
	t (hours)	ENRCD 01	ENRCD 02	ENRCD 03	ENRCD 04	ENRCD 05	ENRCD 06	ENRCD 07	ENRCD 08	ENRCD 09	ENRCD 10	ENRCD 11	ENRCD 12	ENRCD 13	ENRCD 14	ENRCD 15	ENRCD 16	ENRCD 17	ENRCD 18	ENRCD 19		ENRCD	St Dev
	0	2	1	1	1	1	1	1	1	1	1	1	1	1	1	1	1	1	1	1		1.05263	0.229416
	6	2	1	2	2	1	1	1	1	1	1	1	2	1	1	1	1	1	1	1		1.21053	0.418854
	12	2	1	3	2	1	2	1	2	1	1	1	1	2	1	1	1	2	1	2		1.47368	0.611775
	18	2	2	4	2	1	2	1	2	1	1	1	1	2	1	1	1	2	2	2		1.63158	0.760886
	24	2	2	5	2	2	2	2	2	1	1	2	1	2	2	1	1	2	2	2		1.89474	0.875261
	30	2	2	5	2	2	2	2	2	1	1	2	1	1	2	1	1	2	2	2		1.84211	0.898342
	36	4	2	6	2	2	2	3	2	1	2	2	2	1	2	1	1	2	2	2		2.15789	1.16729
	42	5	2	7	3	2	2	3	2	1	2	2	2	1	2	1	2	3	2	2		2.42105	1.42657
	48	5	2	6	3	2	2	3	2	1	2	2	2	1	2	1	2	3	2	2		2.36842	1.25656
	54	5	2	7	3	2	2	3	2	2	2	2	2	1	2	2	2	3	3	2		2.57895	1.34643
	60	5	2	8	3	2	2	4	2	2	2	3	2	1	2	2	2	3	3	2		2.73684	1.55785
	66	5	3	8	3	2	2	4	2	2	2	3	2	1	2	2	2	3	3	2		2.78947	1.54844
	72	5	3	8	4	2	2	4	2	2	2	3	3	2	2	2	2	3	3	2		2.94737	1.50826
	78	5	3	8	4	2	2	4	2	2	2	3	3	2	2	2	2	3	3	3		3	1.49071
	84	6	3	8	4	2	2	4	3	2	2	3	3	3	2	2	2	3	4	3		3.21053	1.54844
	90	6	3	8	4	2	2	4	3	2	2	3	4	3	2	3	2	3	4	3		3.31579	1.52944
	96	6	4	8	5	2	2	5	3	3	2	3	4	3	3	3	2	4	4	3		3.63158	1.53516

## Sheet: S9 Fig D
ENR vs ENRCV
		Significant?	P value	ENR	ENRCV	Difference	SE of difference	t ratio	df
	0		0.0645699	1.2	1.02857	0.171429	0.0913509	1.8766	73
	6	*	0.0451759	1.5	1.22857	0.271429	0.133185	2.03798	73
	12		0.18598	1.7	1.45714	0.242857	0.181897	1.33514	73
	18		0.140668	2.075	1.71429	0.360714	0.242174	1.48948	73
	24		0.21141	2.5	2.11429	0.385714	0.305938	1.26076	73
	30		0.690292	2.89744	2.74286	0.154579	0.386383	0.400067	72
	36		0.375905	3.53846	3.05714	0.481319	0.54021	0.890984	72
	42		0.982535	3.9	3.91429	-0.0142858	0.650348	0.0219664	73
	48		0.554122	4.325	4.8	-0.475	0.799205	0.594341	73
	54		0.250221	4.775	5.77143	-0.996429	0.859709	1.15903	73
	60		0.29041	5.475	6.42857	-0.953571	0.895416	1.06495	73
	66		0.365273	6.35	7.22857	-0.878571	0.964362	0.911039	73
	72		0.256424	6.8	7.91429	-1.11429	0.974156	1.14385	73
	78		0.555329	7.55	8.14286	-0.592856	1.00056	0.592526	73
	84		0.805069	8.225	8.48571	-0.260714	1.05257	0.247691	73
	90		0.835458	9.56667	9.30435	0.262319	1.25649	0.208771	51
	96		0.358892	10.7	9.43478	1.26522	1.36657	0.925836	51
ENR vs ENRCD
		Significant?	P value	ENR	ENRCD	Difference	SE of difference	t ratio	df
	0		0.240768	1.2	1.05263	0.147368	0.124317	1.18542	57
			0.09359	1.5	1.21053	0.289474	0.169753	1.70526	57
	12		0.331101	1.7	1.47368	0.226316	0.230874	0.980259	57
			0.176827	2.075	1.63158	0.443421	0.32425	1.36753	57
	24		0.123061	2.5	1.89474	0.605263	0.386689	1.56524	57
		*	0.0133834	2.89744	1.84211	1.05533	0.41314	2.55441	56
	36	*	0.0297761	3.53846	2.1579	1.38057	0.619098	2.22997	56
		*	0.0349953	3.9	2.42105	1.47895	0.684711	2.15996	57
	48	*	0.016137	4.325	2.36842	1.95658	0.789102	2.4795	57
		*	0.00964967	4.775	2.57895	2.19605	0.819921	2.67837	57
	60	*	0.00422438	5.475	2.73684	2.73816	0.918667	2.98058	57
		*	0.00126083	6.35	2.78947	3.56053	1.0492	3.39357	57
	72	*	0.000617256	6.8	2.94737	3.85263	1.0628	3.625	57
		*	0.000126285	7.55	3	4.55	1.10585	4.11449	57
	84	*	8.46791e-05	8.225	3.21053	5.01447	1.18448	4.23348	57
		*	9.54795e-06	9.56667	3.31579	6.25088	1.25962	4.96251	47
	96	*	5.09099e-06	10.7	3.63158	7.06842	1.37304	5.14802	47
