# Supplementary material for: Paneth Cell-Rich Regions Separated by a Cluster of Lgr5+ Cells Initiate Crypt Fission in the Intestinal Stem Cell Niche
Source: PLoS Biol. 2016 Jun 27;14(6):e1002491. doi: 10.1371/journal.pbio.1002491 (PMC4922642; doi:10.1371/journal.pbio.1002491)
Supplement: S6 Data — Paneth cells and the crypt base were marked using the Spot tool in Imaris, and the distance of each Paneth cell from the crypt base was measured. Histogram analysis, with a bin every 10 μm, determined the distribution of Paneth cells in control organoids and organoids treated with the Eph fragment. (XLSX) [file pbio.1002491.s006.xlsx]

## Sheet: Fig 7C
Distance (µm) of Paneth cells		ENR	Eph		No. of Paneth cells	Bin (µm)	ENR	Eph
from crypt base		13.909	43.5016			0	0	0
		17.7443	63.3239			10	50	35
		11.0294	37.6707			20	77	65
		4.64075	22.0525			30	78	74
		14.296	23.3718			40	41	66
		22.167	68.273			50	24	48
			101.735			60	19	46
		7.51628	50.9183			70	6	37
		8.00672	12.5865			80	7	18
		16.7172	13.9638			90	1	14
		18.6185	95.7502			100	1	4
		35.1895	60.5001			More	0	16
		33.6227	37.4209				304	423
		35.8069	30.7282
			20.178
		14.9527	10.5165		Frequency (%)	Bin (µm)	ENR	Eph
		8.98153			of Paneth cells	0	0	0
		14.1944	16.0576			10	16.4474	8.27423
		18.1179	23.4078			20	25.3289	15.3664
		32.388	41.6562			30	25.6579	17.4941
		29.0414	59.3414			40	13.4868	15.6028
		56.7107	56.0316			50	7.89474	11.3475
		64.107	44.3574			60	6.25	10.8747
		63.6998	72.3917			70	1.97368	8.74704
			65.6242			80	2.30263	4.25532
		9.15253	66.9513			90	0.328947	3.30969
		5.86983				100	0.328947	0.945626
		52.4062	20.1938			More	0	3.78251
			20.3092				100	100
		9.80718	22.5975
		22.7744	35.8237
		8.7347	33.5667
		28.3115	35.1037
		19.5753	44.5048
		22.8778	62.1629
		31.6312	64.6926
		40.287	73.2508
		43.2223
		30.0298	12.4272
		58.2449	14.1138
		60.677	33.0671
			46.7386
		15.3428	60.0447
		5.00547	50.5319
		8.59234	58.8414
		23.2014
		44.6535	9.29808
		37.8246	14.5049
		40.6555	27.4085
		54.0788	20.6493
		53.4311	29.3287
			19.5348
		12.6757	106.48
		10.3016	115.684
		22.6283
		31.7881	10.848
			14.2181
		8.06648	24.0081
		9.44361	36.0513
		22.275	45.1106
		27.0831	40.2484
		38.6961	26.4441
			25.1608
		7.03791	26.1968
		8.76988	36.0912
		18.5301	44.2099
		22.4596	55.3737
		36.7801	55.0838
		36.9174	64.4364
			75.9595
		17.1006
		14.2227	4.91337
		16.5967	28.4688
			31.8166
		20.1035	24.8668
		20.1294	33.9709
		33.8836	45.0474
		22.736	62.7429
		26.8934	55.098
		57.2051	51.982
		44.9485	38.1113
		53.8416
		57.7288	13.356
		59.4284	5.69625
			20.2178
		17.9378	32.8951
		20.7631	23.1492
		36.0107
		23.8024	4.17471
		6.23504	7.66929
			23.0943
		10.5523	36.9893
		18.8047
		25.1008	9.10554
			20.1198
		7.54336	20.6972
		17.8344	31.4053
		28.726	33.8563
		76.3311	16.3694
			35.0457
		5.90639	32.8984
		12.7762	47.8442
		23.9146	54.6748
		25.011	68.3305
		37.2091	75.0325
		25.6027	76.5285
		9.69441	84.0054
		56.6398	50.5594
		72.7513	48.0408
		72.9461	44.6103
		68.4008
			13.4384
		5.18141	12.2751
		10.0762	11.2089
			6.20864
		11.7031	81.7422
		5.4651
		9.20087	9.6009
			21.4072
		11.7703	29.6249
		17.5777	22.1024
		25.2178	31.187
			15.7076
		14.3871	52.5255
		15.7884	59.3999
			61.9624
		12.9981	64.1493
		16.6612	59.3236
		16.7931	73.0477
			69.0504
		13.3351
		11.3662	5.38986
		7.99708	18.2203
		47.159	16.2991
			27.6057
		20.0882	32.574
		22.0884	36.7976
		25.5019	36.4976
		14.4405	42.4957
		19.3141	64.1315
			58.3576
		23.2474	64.3514
		40.9468	68.9437
		9.60436	75.7251
		33.0994	84.0176
		40.5168	79.8566
		52.6374
			7.00312
		20.1035	19.7968
		20.1294	21.064
		33.8836	18.6868
		22.736	29.5754
		26.8934	43.1876
		57.2051	20.6423
		44.9485	42.7478
		53.8416	37.9372
		57.7288	57.1205
		59.4284	50.8086
			54.9605
		17.9378
		20.7631	6.30549
		36.0107	11.1015
		23.8024	26.456
		6.23504	29.6669
			24.4659
		10.5523	31.4536
		18.8047	44.333
		25.1008
			19.2151
		7.54336	15.2435
		17.8344	24.4057
		28.726
		76.3311	18.034
			16.3425
		6.49398	29.6451
		9.21407	27.3686
		26.7596	39.1592
		47.0966	29.1014
		29.1797	49.1382
		29.8004	32.7325
		36.6336	35.2731
		39.2017	43.4293
		43.8536
		48.7755	5.5743
		36.3801	8.39958
		39.0964	25.3107
		59.0557	32.5331
		38.0522	39.2136
		53.0586	40.7594
		46.0263	63.1713
		73.8645	64.9463
		33.0457	62.2193
		86.8002	75.0632
		97.6044	65.4931
		17.4569	8.79158
		13.4244	20.2156
		16.3949	20.0266
		14.6097
			20.1265
		13.5434	7.10456
		11.4134	15.9129
		7.86035	31.4543
		22.2037	20.6206
		42.2364	33.102
		32.842	30.2861
		26.5006	47.4851
		37.1619	64.9823
			64.6057
		10.1862	75.4863
		16.5524	80.4302
		22.3805	79.2706
		40.2703	101.777
		13.1028	9.03713
		5.36106	13.7828
		13.1771	20.3382
		8.00039	21.1405
		23.0986	28.7989
			36.0669
		14.6549	46.9732
		8.48544	56.1895
		18.073	54.5947
		28.2008	49.3086
		28.9657
		31.0729	11.2684
		33.76	5.61882
		28.8434	18.4159
		37.3627	24.7736
		36.9712	30.4393
			40.8996
		17.2934	52.6878
		9.0889
		15.6422	7.22935
		21.6164	16.7735
		27.9897	16.6413
		50.2973	38.0862
		53.6013	53.5098
		62.5653	47.036
			56.1717
		22.5958	54.3834
		21.8767	64.0889
		5.16138	66.3819
		21.6026	69.8354
		29.5273	88.785
		26.3285	57.9094
		8.7274
			8.49908
		30.6077	12.3999
		23.9296	24.2476
		13.0569	41.5832
		9.24415	56.9746
		19.4165	57.6677
		40.8097	67.4789
		29.8359
		39.781	15.3232
		44.27	9.9376
			37.7329
		7.4341	59.8045
		11.6428	53.3247
		24.5126
		41.4794	10.4398
		12.559	21.1409
		39.8622	12.6555
		26.254	17.9493
			22.5869
		22.1597	24.3608
		9.94929	44.5202
		15.06	42.1007
		11.8085	50.5559
			59.7718
		27.8693	55.1039
		6.50471
		25.1963	16.0952
			12.5365
		25.2328	22.6715
		41.6845	35.257
		27.6836	56.8184
		20.123	43.2112
		12.1204	51.3227
			43.5372
		9.42138	53.1611
		27.4145	69.4041
		33.9922	80.9608
		7.23923	65.9724
		21.86
		27.7972	11.6383
		63.983	19.529
			27.7567
		22.4228	22.7454
		7.17397	23.8349
		8.97226	43.2963
		15.5113	59.7008
		20.0528	82.1878
		31.7997	99.7178
			87.3423
		6.70282	110.021
		23.7879
		19.8234	12.7936
		23.8255	30.3984
			14.3305
		31.1736	23.8903
		19.7769	11.6746
		36.8202	40.4499
		16.4472	53.3123
		5.20654	45.07
		27.0166	60.9029
		18.3318	67.59
		32.3934	75.8935
		36.2557	87.3971
		45.1416	46.1525
		46.4404	51.5967
		44.8099
			12.0688
		7.78262	8.57394
		6.99584	21.405
		14.7528	31.6339
		11.9252	43.7389
		23.822	26.1235
		27.6718	38.4877
		46.906	55.7369
			66.6781
		21.8714	82.4388
		19.5649	89.8234
		3.83086	93.7842
		25.8256	109.8
		16.2624	121.78
		27.7256
		14.9144	6.02931
		37.4426	7.22579
		36.7746	20.1673
		45.8893	38.8902
		35.66	34.1904
		77.9127	37.1054
		74.9966
			13.1471
		4.67624	12.2456
		14.7484	23.5114
		19.8646	32.9739
		29.2885	40.7737
		6.28257
		19.2537	8.27577
		24.5103	7.69491
			20.9175
		13.4838	38.4814
		12.7208	44.1719
		10.4045	52.3914
		4.70537
		12.7452	14.0417
		23.2638	23.729
		29.0239	19.2359
			19.2217
			36.6089
			53.3761
			65.6251
			79.0723
			13.6308
			7.76326
			10.8842
			20.7016
			30.4648
			30.2419
			43.3018
			45.295
			31.1217
			9.43358
			6.70165
			27.6309
			37.7248
			44.0649
			52.5042
			69.3954
			24.675
			8.86208
			14.3674
			26.2073
			32.5558
			54.3257
			68.2452
			78.0042
			6.59116
			18.3327
			24.2015
			36.1485
			45.031
			9.18797
			6.30679
			14.8424
			24.282
			24.3883
			30.2929
			15.6178
			8.94213
			24.8725
			15.3073
			54.0513
			35.3858
			47.5091
			58.4604
			42.0429
			66.4723
			76.1891
			86.9198
			90.9145
			109.363
			77.1666
			147.669
			5.612
			11.9003
			33.419
			10.091
			27.0234
			39.2755
			48.1715
			31.2397
			20.8398
			38.7154
			20.2984
			46.9603
			36.9774
			21.2329
			9.58231
			40.3706
			17.6875
			33.1651
			12.2436
			15.8269
			36.084
			28.5445
			43.8211
			65.8354
			121.745
			15.6198
			13.4987
			29.3991
			38.3609
			45.5758
			31.5911
			34.1321
			101.191
			19.6386
			11.1108
			25.4589
			33.9419
			47.4415
			39.4952
			56.6079
			71.1797
			86.857
			72.4023
			80.7435
			104.009
			112.559
			136.29
			144.834
			133.316
