# Supplementary material for: Paneth Cell-Rich Regions Separated by a Cluster of Lgr5+ Cells Initiate Crypt Fission in the Intestinal Stem Cell Niche
Source: PLoS Biol. 2016 Jun 27;14(6):e1002491. doi: 10.1371/journal.pbio.1002491 (PMC4922642; doi:10.1371/journal.pbio.1002491)
Supplement: S7 Data — Length of the two daughter crypts was measured using the Measurement Point tool in Imaris. Symmetry ratio was determined by dividing the length of the shorter daughter by the length of the longer daughter. (XLSX) [file pbio.1002491.s007.xlsx]

## Sheet: Fig 7D
Crypt Fission Symmetry		ENR	Organoid	Long (µm)	Short (µm)	Symmetry Ratio			Eph	Organoid	Long (µm)	Short (µm)	Symmetry Ratio				ENR vs. Eph
			1	42.4954	30.747	0.723536				1	60.1503	31.3158	0.520625			Unpaired t test
			2	82.4568	72.5445	0.879788				1	69.949	30.4006	0.434611			P value	0.0054
			3	83.2132	64.0242	0.7694				1	91.9795	51.5472	0.560421			P value summary	**
			4	62.0343	59.5407	0.959803				2	55.15	49.3192	0.894275			Are means signif. different? (P < 0.05)	Yes
			4	84.1633	52.782	0.627137				2	54.5563	44.5027	0.81572			One- or two-tailed P value?	Two-tailed
			5	41.7534	40.725	0.97537				3	89.5958	64.9675	0.725117			t, df	t=2.913 df=49
			5	115.795	79.0578	0.682738				4	44.0054	26.0656	0.592326
			5	40.2097	38.7532	0.963779				4	47.3797	15.7499	0.332419			How big is the difference?
			6	44.2029	32.6707	0.739107				5	38.8116	33.7088	0.868523			Mean ± SEM of column A	0.7894 ± 0.02974 N=23
			7	44.5672	29.5726	0.663549				6	90.1286	63.9194	0.709202			Mean ± SEM of column B	0.6632 ± 0.03074 N=28
			7	52.4661	50.3918	0.960463				7	54.462	46.8906	0.860979			Difference between means	0.1262 ± 0.04333
			7	66.011	55.2311	0.836696				8	66.845	31.6712	0.473801			95% confidence interval	0.03906 to 0.2134
			7	92.1933	88.7454	0.962602				9	80.9328	52.8526	0.653043			R square	0.1476
			7	40.9282	38.6389	0.944065				9	54.8449	26.565	0.484365
			8	38.9448	28.6209	0.73491				10	82.3939	47.5867	0.577551			F test to compare variances
			8	38.8649	20.977	0.539742				11	44.045	25.4002	0.576686			F,DFn, Dfd	1.301, 27, 22
			8	49.4386	34.7226	0.702338				11	67.7215	45.2575	0.668289			P value	0.5331
			9	37.3185	25.706	0.688829				12	32.8492	27.0598	0.823757			P value summary	ns
			9	50.1182	24.2073	0.483005				12	59.9861	31.8575	0.531082			Are variances significantly different?	No
			9	54.6596	43.7388	0.800203				12	61.5789	38.4576	0.624525
			9	60.4259	56.1272	0.928861				13	54.1236	45.5083	0.840822
			10	46.3931	35.2519	0.759853				13	43.1248	34.9367	0.81013
			10	37.944	31.5343	0.831075				13	66.5595	60.0298	0.901896
										13	37.1873	33.6792	0.905665
										13	75.1008	57.415	0.764505
										13	45.6767	25.3889	0.55584
										14	58.5786	31.6613	0.540493
										14	66.8034	34.9384	0.523004
Average						0.789428							0.663203
St Dev						0.142618							0.162663
SEM						0.0297379							0.0307405
