# Supplementary material for: Paneth Cell-Rich Regions Separated by a Cluster of Lgr5+ Cells Initiate Crypt Fission in the Intestinal Stem Cell Niche
Source: PLoS Biol. 2016 Jun 27;14(6):e1002491. doi: 10.1371/journal.pbio.1002491 (PMC4922642; doi:10.1371/journal.pbio.1002491)
Supplement: S8 Data — The numbers of branches in organoids were counted at 6 h time intervals from time-lapse imaging for control organoids and organoids treated with the Eph fragment. Each column represents the number of branches in one organoid. t tests were performed to assess statistical significance at each individual time point. (XLSX) [file pbio.1002491.s008.xlsx]

## Sheet: Fig 7G
No. of branches	t (hours)	ENR 01	ENR 02	ENR 03	ENR 04	ENR 05	ENR 06	ENR 07	ENR 08	ENR 09	ENR 10	ENR 11	ENR 12	Average	St Dev						ENR vs Eph
over time	0	1	1	1	1	1	1	1	1	1	2	2	2	1.25	0.452267
	6	2	1	1	1	1	1	1	2	1	3	2	2	1.5	0.6742								Significant?	P value	ENR	Eph	Difference	SE of difference	t ratio	df
	12	3	2	1	1	1	1	2	2	1	5	2	3	2	1.20605							6		0.785333	1.5	1.42857	0.0714285	0.259322	0.275444	24
	18	2	2	2	3	2	1	2	3	1	6	3	3	2.5	1.31426							12		0.653015	2	1.78571	0.214286	0.47069	0.455259	24
	24	3	3	2	5	3	2	3	3	1	6	3	4	3.16667	1.33712							18		0.602141	2.5	2.21429	0.285714	0.540816	0.528303	24
	30	4	3	2	7	3	2	4	5	1	6	3	6	3.83333	1.85047							24		0.489847	3.16667	2.71429	0.452381	0.64504	0.701323	24
	36	9	3	3	9	3	2	6	6	1	7	5	6	5	2.62851							30		0.916928	3.83333	3.92857	-0.0952382	0.903514	0.105409	24
	42	8	3	3	11	4	3	8	6	1	7	5	8	5.58333	2.90637							36		0.755405	5	4.64286	0.357143	1.13341	0.315105	24
	48	10	5	4	9	4	5	8	6	1	7	5	8	6	2.52262							42		0.807283	5.58333	5.92857	-0.345238	1.39976	0.246641	24
	54	12	6	4	11	6	6	9	6	2	7	6	9	7	2.82843							48		0.914639	6	6.14286	-0.142857	1.3188	0.108324	24
	60	12	7	6	9	5	6	10	6	2	7	7	9	7.16667	2.58785							54		0.72391	7	6.5	0.5	1.39896	0.357408	24
	66	9	7	5	8	6	9	11	7	2	8	6	9	7.25	2.34036							60		0.932559	7.16667	7.28571	-0.119048	1.39209	0.0855175	24
	72	11	8	6	8	8	7	13	7	2	7	7	10	7.83333	2.72475							66		0.341926	7.25	8.5	-1.25	1.28922	0.969581	24
	78	10	7	6	7	11	10	12	8	2	8	7	12	8.33333	2.87096							72		0.343658	7.83333	9.28571	-1.45238	1.50344	0.96604	24
	84	9	8	6	8	12	11	15	7	3	10	7	12	9	3.21926							78		0.582746	8.33333	9.28571	-0.952381	1.71012	0.556909	24
	90	8	7	8	9	13	11	13	7	2	10	10	13	9.25	3.19446							84		0.453698	9	10.5	-1.5	1.96945	0.761635	24
	96	6	6	8	6	11	12	15	7	2	10	10	14	8.91667	3.77692							90		0.754976	9.25	9.78571	-0.535714	1.69703	0.315678	24
																						96		0.76127	8.91667	9.42857	-0.511905	1.66585	0.307294	24
No. of branches	t (hours)	Eph 01	Eph 02	Eph 03	Eph 04	Eph 05	Eph 06	Eph 07	Eph 08	Eph 09	Eph 10	Eph 11	Eph 12	Eph 13	Eph 14	Average	St Deva
over time	0	1	1	1	1	1	1	1	1	1	3	1	2	1	1	1.21429	0.578934
	6	1	1	1	2	2	1	1	1	1	3	1	2	1	2	1.42857	0.646206
	12	1	1	1	2	2	2	1	1	1	5	1	3	1	3	1.78571	1.18831
	18	1	2	2	2	3	2	1	1	2	6	1	3	1	4	2.21429	1.42389
	24	1	2	5	3	4	2	1	1	2	6	1	3	1	6	2.71429	1.85757
	30	1	3	8	3	8	4	1	2	4	6	2	4	1	8	3.92857	2.61547
	36	2	4	10	3	10	3	2	3	4	8	2	5	1	8	4.64286	3.07864
	42	2	8	15	5	11	4	2	3	4	9	3	5	2	10	5.92857	4.02806
	48	2	9	15	4	11	4	2	4	5	8	4	6	2	10	6.14286	3.91952
	54	2	10	14	5	11	4	2	4	6	10	4	5	2	12	6.5	4.07148
	60	2	10	16	7	9	5	4	5	6	12	5	6	2	13	7.28571	4.17739
	66	3	12	16	11	8	8	5	8	8	11	6	6	3	14	8.5	3.89773
	72	3	12	19	10	10	10	5	10	10	10	6	6	3	16	9.28571	4.54767
	78	4	10	23	10	5	9	5	12	10	10	6	7	3	16	9.28571	5.28319
	84	4	11	27	10	6	11	7	13	12	10	7	8	3	18	10.5	6.12372
	90	5	8	20	12	5	11	6	11	13	10	6	8	3	19	9.78571	5.07147
	96	5	9	17	12	2	8	7	11	12	12	7	8	4	18	9.42857	4.58617
