# Supplementary material for: Paneth Cell-Rich Regions Separated by a Cluster of Lgr5+ Cells Initiate Crypt Fission in the Intestinal Stem Cell Niche
Source: PLoS Biol. 2016 Jun 27;14(6):e1002491. doi: 10.1371/journal.pbio.1002491 (PMC4922642; doi:10.1371/journal.pbio.1002491)
Supplement: S9 Data — The numbers of branches in organoids were counted at 6 h time intervals from time-lapse imaging for control organoids and organoids treated with a β4 Integrin blocking antibody. Each column represents the number of branches in one organoid. t tests were performed to assess statistical significance at each individual time point. (XLSX) [file pbio.1002491.s009.xlsx]

## Sheet: Fig 8C
No. of branches	t (hours)	ENR-Y 1	ENR-Y 2	ENR-Y 3	ENR-Y 4	ENR-Y 5	ENR-Y 6	ENR-Y 7	ENR-Y 8	ENR-Y 9	ENR-Y 10	ENR-Y 11	ENR-Y 12	ENR-Y 13	ENR-Y 14	ENR-Y 15	ENR-Y 16	ENR-Y 17	ENR-Y 18	ENR-Y 19	ENR-Y 20	ENR-Y 21		Average	St Dev					ENR-Y vs. ENR-Y+B4
over time	0	1	1	1	1	1	1	1	1	1	1	1	1	1	1	1	1	1	1	1	1	1		1	0
	6	1	1	2	2	1	1	1	1	1	1	1	2	1	2	1	1	1	1	1	1	1		1.19048	0.402374				time (hours)	Significant?	P value	Mean1	Mean2	Difference	SE of difference	t ratio	df
	12	2	1	2	2	1	1	1	2	1	1	1	3	1	2	1	1	1	1	2	1	1		1.38095	0.589592				0	*	0.00929226	0.95	1.19	-0.24	0.0878052	2.73332	40
	18	2	2	2	3	2	2	1	2	1	1	2	3	2	2	2	2	2	1	2	1	1		1.80952	0.601585				6		0.196881	1.41	1.24	0.17	0.129538	1.31236	40
	24	5	3	2	4	2	2	1	3	3	1	2	3	2	2	2	2	2	2	3	1	1		2.28571	1.00712				12	*	0.0180207	1.86	1.38	0.48	0.194598	2.46662	40
	30	9	4	2	4	3	2	3	3	3	1	4	3	3	2	3	2	2	2	3	1	2		2.90476	1.64027				18		0.58044	1.81	1.71	0.0999999	0.179442	0.557282	40
	36	9	6	2	4	3	2	2	3	5	2	5	3	4	3	5	2	3	2	3	2	2		3.42857	1.77684				24		0.398665	2.29	2.05	0.24	0.281315	0.853135	40
	42	11	6	3	4	3	2	3	3	6	4	7	3	4	3	6	2	4	2	3	3	2		4	2.16795				30		0.27876	2.9	2.43	0.47	0.428042	1.09802	40
	48	14	6	5	4	3	3	5	4	9	5	8	6	5	4	6	2	4	2	4	3	2		4.95238	2.76543				36		0.162145	3.43	2.76	0.67	0.470442	1.42419	40
	54	13	6	5	4	4	3	7	4	8	5	10	6	5	4	6	2	4	2	4	3	2		5.09524	2.70009				42		0.144979	4	3.14	0.86	0.578527	1.48653	40
	60	14	6	5	4	5	5	8	4	9	6	9	7	6	4	6	2	5	2	4	3	3		5.57143	2.76715				48		0.0615041	4.95	3.57	1.38	0.717295	1.92389	40
	66	16	7	5	5	5	5	8	5	9	6	10	7	7	4	6	2	5	2	4	3	5		6	3.06594				54		0.0737334	5.1	3.76	1.34	0.729675	1.83643	40
	72	19	8	6	5	6	5	9	6	8	6	9	9	8	4	6	3	5	2	4	4	5		6.52381	3.48739				60		0.0664683	5.57	4.1	1.47	0.779121	1.88674	40
	78	21	9	6	6	6	6	9	10	9	6	11	11	8	5	7	4	5	2	4	5	5		7.38095	3.94305				66		0.0819487	6	4.43	1.57	0.879858	1.78438	40
	84	21	8	6	7	6	6	9	8	10	6	11	13	10	5	7	5	7	2	4	5	5		7.66667	3.97911				72		0.0645684	6.52	4.67	1.85	0.973341	1.90067	40
	90	25	8	6	8	7	6	13	14	10	6	13	13	14	5	8	5	7	2	4	5	6		8.80952	5.11487				78	*	0.0316164	7.38	4.95	2.43	1.09099	2.22734	40
	96	24	9	7	8	8	8	15	18	11	6	18	15	13	5	9	6	7	2	6	6	6		9.85714	5.40635				84	*	0.0303404	7.67	5.14	2.53	1.12677	2.24535	40
																													90	*	0.0226293	8.81	5.52	3.29	1.38742	2.3713	40
																													96	*	0.00921206	9.86	5.81	4.05	1.47987	2.73672	40
No. of branches	t (hours)	B4 1	B4 2	B4 3	B4 4	B4 5	B4 6	B4 7	B4 8	B4 9	B4 10	B4 11	B4 12	B4 13	B4 14	B4 15	B4 16	B4 17	B4 18	B4 19	B4 20	B4 21		Average	St Dev
over time	0	1	1	1	1	1	1	1	1	2	1	1	1	1	1	1	2	1	2	2	1	1		1.19048	0.402374
	6	1	1	1	1	1	2	1	1	2	1	1	1	1	1	1	2	1	2	2	1	1		1.2381	0.436436
	12	1	1	2	1	1	1	0	2	3	1	1	1	1	2	2	2	1	2	2	1	1		1.38095	0.669043
	18	1	2	2	2	1	1	1	2	3	2	1	2	2	2	2	2	2	2	2	1	1		1.71429	0.560612
	24	1	3	3	1	2	2	1	2	4	3	2	3	2	2	2	2	2	2	2	1	1		2.04762	0.804748
	30	3	4	3	1	2	2	1	2	5	4	3	3	2	2	3	3	2	2	2	1	1		2.42857	1.07571
	36	3	4	3	2	2	3	2	2	5	5	4	5	2	2	3	3	2	2	2	1	1		2.7619	1.22085
	42	3	5	3	2	2	4	2	2	6	5	5	5	2	2	4	5	2	2	3	1	1		3.14286	1.52597
	48	4	5	3	2	2	5	4	2	6	6	5	7	2	2	5	5	2	3	3	1	1		3.57143	1.77684
	54	6	5	3	2	2	5	4	2	7	6	7	6	2	2	5	5	2	3	3	1	1		3.7619	1.97243
	60	7	5	4	2	2	5	4	2	7	7	8	8	2	2	5	5	2	3	3	1	2		4.09524	2.25621
	66	7	6	5	2	2	6	4	2	8	8	9	9	2	2	5	5	2	3	3	1	2		4.42857	2.61861
	72	7	8	5	2	2	8	4	3	8	9	7	10	2	2	5	4	2	4	3	1	2		4.66667	2.78089
	78	9	9	6	2	2	8	4	3	8	9	10	9	2	2	5	4	2	4	3	1	2		4.95238	3.0737
	84	9	10	6	4	2	8	4	3	8	8	11	11	2	2	5	4	2	3	3	1	2		5.14286	3.29068
	90	10	10	6	4	2	8	4	4	11	8	12	13	2	2	5	4	2	3	3	1	2		5.52381	3.77649
	96	10	10	6	5	2	9	4	4	11	10	12	15	2	2	5	4	2	3	3	1	2		5.80952	4.09413
