# Supplementary material for: Paneth Cell-Rich Regions Separated by a Cluster of Lgr5+ Cells Initiate Crypt Fission in the Intestinal Stem Cell Niche
Source: PLoS Biol. 2016 Jun 27;14(6):e1002491. doi: 10.1371/journal.pbio.1002491 (PMC4922642; doi:10.1371/journal.pbio.1002491)
Supplement: S10 Data — The area of stem cells and Paneth cells (1 unit = 100 μm2) were recorded at the end of each simulation. Size ratio was determined by dividing Paneth cell area by stem cell area. The values obtained from simulations from epithelial layers containing 40%, 60%, and 80% Paneth cells are shown as labelled. (XLSX) [file pbio.1002491.s010.xlsx]

## Sheet: S12 Fig
Cell Area Measures	40% Paneth Cells	Stem cell sizes	Paneth cell sizes		60% Paneth Cells	Stem cell sizes	Paneth cell sizes		80% Paneth Cells	Stem cell sizes	Paneth cell sizes
		0.41376	0.88916			0.70133	1.0008			0.45859	0.54804
		0.14018	0.78931			0.38119	0.73414			0.43786	0.92486
		0.42274	0.7105			0.40782	0.829			0.63672	0.97123
		0.72782	0.7273			0.59457	0.77646			0.86219	0.84509
		0.60254	0.72618			0.35649	0.93914			0.84728	1.0024
		0.44335	0.77033			0.62126	0.88231			0.48235	0.65771
		0.45992	0.75753			0.71288	0.6629			1.0338	0.62947
		0.45576	0.72674			0.46888	0.79432			0.39313	0.64375
		0.51818	0.71642			0.46655	0.78254			0.38244	0.90579
		0.57513	0.81065			0.68703	1.0086			0.70608	0.75653
		0.50136	0.81787			0.62738	0.84046			0.81172	0.75399
		0.47933	0.64409			0.41496	0.80175			0.73628	0.49505
		0.67445	0.81265			0.64941	0.87691			0.5564	0.67072
		0.67928	0.85039			0.54683	0.76439			0.82905	0.47864
		0.72158	0.74575			0.71333	0.84078			1.0825	0.5393
		0.60629	0.93475			0.86487	0.74939			0.50714	0.56083
		0.7588	0.82327			0.87002	0.81229			0.44217	0.4558
		0.46622	0.89362			0.56962	0.82054			0.48426	0.41915
		0.25608	0.79519			0.87912	0.77137			0.60045	0.4661
		0.61863	0.85964			0.46815	0.7596			1.1187	0.63807
		0.66689	0.84589			0.41618	0.87053			1.214	0.75374
		0.54867	0.87138			0.78264	0.83294			0.6638	0.71732
		0.37738	0.86937			0.72731	0.70424			0.76414	0.77018
		0.47125	0.80335			0.74006	0.67143			0.47514	0.76955
		0.50584	0.77496			0.83758	0.60964			0.96251	0.87535
		0.70184	0.78119			0.62388	0.62425			0.43891	0.50952
		0.46562	0.76517			0.45441	0.65382			0.84552	0.52883
		0.68644	0.83295			0.61228	1.0352			0.80023	0.55537
		0.43581	0.75386			0.5116	0.75591			0.32033	1.265
		0.26547	0.83442			0.57063	0.77401			0.39319	0.91038
		0.36567	0.90233			0.73646	0.89218			1.2228	0.47949
		0.39177	0.78296			0.91047	0.7187			1.0904	0.55612
		0.4092	0.77732			0.62356	0.77558			0.77145	0.905
		0.40538	0.76977			0.56194	0.82762			0.60273	1.0048
		0.41905	0.86896			0.71654	0.70197			1.0341	0.63394
		0.44253	0.76515			0.4483	0.92931			0.46113	1.063
		0.57608	0.80204			0.44218	0.76051			0.79174	0.57015
		0.6254	0.89082			0.63785	0.61242			0.87243	0.77701
		0.40525	0.90015			0.49965	0.67304			1.0392	1.0423
		0.43756	0.74089			0.8115	0.75249			0.50617	0.80683
		0.47807	0.78014			0.7139	0.83866			1.1424	1.1013
		0.6305	0.78194			0.66774	0.87423			0.41488	0.73929
		0.64384	0.69305			0.63029	0.60215			0.46064	0.88215
		0.65248	0.76338			0.57584	0.99466			0.9155	0.65009
		0.60081	0.86105			0.44945	0.82769			0.4867	1.1849
		0.458	0.78761			0.53019	0.8914			0.78211	1.044
		0.55148	0.76254			0.42841	0.87904			0.64671	0.60887
		0.6965	0.80596			0.56807	0.88405			0.29447	0.92427
		0.75898	0.78597			0.65715	0.76899			0.86186	0.47772
		0.66965	0.82647			0.66175	0.83083			1.0468	0.48567
		0.60755	0.81304			0.46257	0.79048			0.46665	1.0565
		0.43741	0.75299			0.4581	0.97352			0.50381	1.0561
		0.41887	0.83939			0.45309	0.82741			0.8368	1.1834
		0.61933	0.86675			0.41149	0.59347			0.53758	0.80133
		0.38796	0.79246			0.6095	0.82843			0.67154	0.82581
		0.38127	0.85817			0.79706	0.7934			0.50695	0.99483
		0.37586	0.71545			0.51333	0.85406			0.88296	0.9696
		0.60157	0.67361			0.8432	0.78307			0.48414	0.56215
		0.39433	0.78948			0.46831	0.92825			1.2696	0.93103
		0.40219	0.80511			0.45672	0.87363			0.39992	0.5733
		0.38621	0.7976			0.8137	0.90549			1.1917	0.58788
		0.54175	0.76067			0.54252	0.93357			0.83896	0.54702
		0.58274	0.75849			0.61307	0.8657			0.8617	0.516
		0.43753	0.89403			0.5707	0.95474			0.74936	0.59883
		0.4069	0.76873			0.90998	0.75423			0.48775	0.57014
		0.56945	0.74944			0.54424	0.8422			0.83609	0.87406
		0.62274	0.77049			0.59159	0.77513			0.92685	1.0671
		0.62517	0.72745			0.63017	0.83363			0.97387	1.0697
		0.45463	0.75221			0.39576	0.64078			0.46535	0.73912
		0.35887	0.7716			0.60577	0.86991			0.52843	0.76742
		0.63098	0.74032			0.47121	0.79079			0.75101	0.77624
		0.5317	0.82922			0.49317	0.88638			1.0283	0.51009
		0.55583	0.8145			0.75197	0.71601			0.50693	0.47352
		0.67873	0.86395			0.88988	0.77642			0.60328	0.95935
		0.57098	0.76094			0.41359	0.74545			0.53778	0.49907
		0.53439	0.78223			0.43292	0.85328			0.87982	0.56156
		0.38945	0.89943			0.64623	0.75292			0.73113	0.9297
		0.65013	0.81317			0.40444	1.0003			0.62128	0.93275
		0.71929	0.88241			0.47595	0.62779			0.79413	1.0138
		0.66838	0.83552			0.78179	0.60952			0.55857	0.98474
		0.60729	0.76425			0.74383	0.90712			0.64068	0.91111
		0.58078	0.87805			0.80097	0.76341			0.62875	0.83822
		0.26434	0.90899			0.8216	0.84351			0.83481	0.8223
		0.50797	0.83988			0.71967	0.85796			0.45943	0.55885
		0.65603	0.84841			0.57326	0.77826			1.0014	0.55192
		0.36869	0.95824			0.51687	0.73759			0.52432	0.9101
		0.50035	0.89562			0.71583	0.74718			0.76124	0.93782
		0.51085	0.59125			0.68015	0.95747			0.52651	0.60433
		0.31909	1.0374			0.41887	0.87793			0.88995	0.76299
		0.61948	0.88815			0.36451	0.89118			0.52421	1.0512
		0.68013	0.6513			0.70401	0.77009			0.56567	0.55362
		0.47741	0.85138			0.61216	0.74009			1.1837	0.54103
		0.48005	0.78654			0.61743	0.90146			0.82715	0.59214
		0.43205	0.91709			0.49514	0.94773			0.86974	0.56798
		0.33796	0.82102			0.5017	0.66639			0.48354	1.0064
		0.46963	0.76709			0.5998	0.69164			0.46145	1.0059
		0.55338	0.76551			0.91523	0.83161			0.68985	0.69071
		0.4202	0.74308			0.66578	0.94366			0.50319	0.96323
		0.44089	0.87053			0.45929	0.66599			0.6546	0.60468
		0.45013	0.86455			0.46767	1.0152			0.65887	0.81399
		0.49055	0.92721			0.64849	0.84925			1.0776	0.62529
		0.49679	0.90738			0.37635	0.846			0.78544	0.60472
		0.46257	0.84647			0.40779	0.78969			0.93038	0.57503
		0.60776	0.86163			0.42609	0.97893			0.68129	0.83806
		0.73463	0.9022			0.40637	0.79053			0.8825	0.86491
		0.42851	0.77351			0.59191	0.85284			0.56527	0.80993
		0.31551	0.65877			0.80879	0.92244			0.64068	1.1122
		0.55353	0.73755			0.80297	0.86034			1.1789	0.61588
		0.63094	0.94097			0.58159	0.82431			0.82222	1.0787
		0.58846	0.81605			0.3137	0.83026			0.55386	0.92004
		0.70805	0.86918			0.64985	0.5508			1.0473	0.78741
		0.39518	0.90837			0.7401	0.64173			0.68451	0.88301
		0.54328	0.85661			0.81395	0.91631			0.52475	0.9656
		0.52645	0.75459			0.55002	0.84809			0.56619	0.5383
		0.4951	0.66585			0.58969	0.80432			0.62658	0.56241
		0.67893	0.79477			0.50767	0.71416			0.88975	0.55378
		0.49349	0.773			0.67293	0.78031			0.8114	0.97541
		0.34473	0.72649			0.81478	0.76268			0.35889	1.0507
		0.51449	0.81398			0.58228	0.8158			0.34895	0.61342
		0.63974	0.78483			0.49209	0.79722			0.94398	1.0022
		0.54822	0.862			0.45506	0.81804			0.87087	1.097
		0.4887	0.7981			0.52441	0.78746			0.47367	0.93965
		0.44062	0.78424			0.65621	0.80173			0.46417	0.97329
		0.45697	0.73987			0.64494	0.87879			0.5077	0.84448
		0.66904	0.76843			0.64689	0.71842			0.51431	0.78996
		0.77278	0.75746			0.66627	0.82584			0.97491	0.80276
		0.77577	0.85157			0.51875	0.72165			0.82497	0.78301
		0.50635	0.76659			0.42335	0.73622			0.59466	0.56904
		0.53678	0.82655			0.40556	0.76395			0.75968	1.0823
		0.67694	0.66984			0.58561	0.85952			0.46367	0.60682
		0.43646	0.92814			0.65711	0.81451			1.0117	0.5601
		0.51942	0.8139			0.67976	0.9654			0.81242	0.9579
		0.69653	0.73187			0.71717	0.91806			0.47767	0.4358
		0.63524	0.77111			0.4662	0.91614			0.88804	0.46324
		0.66131	0.84659			0.40524	0.84911			0.58346	0.52469
		0.61794	0.93996			0.55837	0.86139			0.81874	0.47373
		0.48716	0.80668			0.51507	0.78416			0.57699	0.50529
		0.42902	0.90483			0.67862	0.68063			0.92715	0.92507
		0.68576	0.74913			0.75513	0.69928			0.60813	0.55131
		0.42702	0.84179			0.78631	0.80188			0.82963	1.1215
		0.40467	0.82897			0.5977	0.87596			0.44134	0.82421
		0.41682	0.92814			0.66453	0.8091			0.94996	0.90597
		0.44572	0.73301			0.47346	0.82424			0.46699	0.77498
		0.82015	0.76917			0.46461	0.73781			0.67221	0.66096
		0.57929	0.87283			0.74284	0.68611			0.89862	0.64379
		0.41532	0.81039			0.67954	0.66373			0.82679	0.6297
		0.39535	0.81425			0.6262	0.82076			0.68612	0.66895
		0.37787	0.84381			0.3761	0.77443			0.53434	0.74796
		0.60666	0.83032			0.56465	0.71651			0.47463	0.76957
		0.58402	0.88979			0.6122	0.82668			0.63646	0.97167
		0.54781	0.91127			0.78906	0.62774			0.8154	0.45315
		0.5431	0.81123			0.79217	0.83681			0.4851	0.54309
		0.39594	0.68099			0.5866	0.7586			0.77641	0.57078
		0.52436	0.84444			0.62394	0.98759			0.86286	0.63399
		0.67832	0.62156			0.7553	0.91008			0.51243	0.68082
		0.67631	0.70854			0.69299	0.84639			1.085	0.87493
		0.51657	0.70973			0.73596	0.9368			1.0737	0.88162
		0.65077	0.83258			0.78715	0.78714			0.66344	0.89853
		0.5155	0.87913			0.93304	0.87512			0.48455	0.5161
		0.32042	0.81477			0.7476	0.82021			0.82731	0.52148
		0.42247	0.79793			0.76935	0.68681			0.71496	1.1224
		0.41074	0.80099			0.67632	0.85595			1.0507	0.84951
		0.40384	0.8362			0.40953	0.75762			0.37874	0.88187
		0.44955	0.81505			0.4662	0.84217			0.384	0.55326
		0.64346	0.75484			0.79951	0.90576			0.53429	0.58904
		0.47928	0.71655			0.66865	0.59321			0.65299	0.58958
		0.56568	0.81988			0.73131	0.62767			0.52227	0.98592
		0.47236	0.88831			0.63124	1.0698			0.50223	1.212
		0.46823	0.88774			0.83331	0.87641			0.58037	0.56699
		0.4666	0.75553			0.63753	0.78462			0.73578	0.89573
		0.47294	0.73851			0.40729	0.88804			0.42484	0.73508
		0.78971	0.72256			0.46948	0.91577			0.55784	0.96215
		0.68034	0.80327			0.35233	0.77594			0.79244	0.9541
		0.42738	0.80953			0.47514	0.79854			0.84705	0.82183
		0.36398	0.8613			0.7091	0.70496			0.39732	1.144
		0.62482	0.73976			0.6454	0.89539			0.41433	0.57317
		0.67801	0.81184			0.63192	0.83138			0.94657	0.81708
		0.64075	0.83256			0.82363	0.88716			0.44821	1.1736
		0.63092	0.76716			0.74987	0.72877			0.9272	1.0259
		0.65861	0.72801			0.64867	0.87564			0.89533	0.89469
		0.42535	0.83769			0.52064	0.66183			0.47198	0.85642
		0.51231	0.80862			0.77964	0.74026			0.52792	0.60337
		0.81166	0.83145			0.80985	0.8613			0.49641	1.0279
		0.68907	0.81704			0.60337	0.84336			0.56426	0.59304
		0.48028	0.76881			0.78653	0.85331			0.82277	0.94662
		0.46686	0.73742			0.51812	0.86003			0.49161	0.5638
		0.48518	0.80409			0.55145	0.78078			1.0713	1.2316
		0.46188	0.74526			0.53118	0.86165			0.40381	1.0609
		0.61707	0.83008			0.51658	0.91687			0.32178	0.49835
		0.44482	0.86971			0.84637	0.73225			0.66515	0.46327
		0.55899	0.88899			0.69377	0.81425			1.0581	0.52714
		0.66743	0.86641			0.57284	0.72265			0.64977	0.50611
		0.7112	0.86181			0.59444	0.83517			0.90008	0.52898
		0.59471	0.7387			0.61971	0.7675			0.83554	1.3269
		0.67694	0.7871			0.62818	0.88865			0.5063	1.0619
		0.67598	0.75901			0.5975	0.79602			0.81997	1.136
		0.49859	0.86974			0.79303	0.78762			0.52581	0.61309
		0.48637	0.8639			0.46635	0.85507			1.0627	0.60082
		0.61441	0.71481			0.4217	0.77331			0.38087	0.8232
		0.57846	0.81829			0.81085	0.86412			0.52432	0.66218
		0.50704	0.8719			0.49898	0.86274			0.75899	0.94095
		0.37233	0.85008			0.52929	0.77109			0.82719	0.60617
		0.74978	0.76854			0.53678	0.9844			0.51193	0.80796
		0.81719	0.6936			0.56014	0.7904			0.82841	0.88546
		0.71624	0.75923			0.70732	0.84429			0.92701	0.57956
		0.61127	0.91675			0.80721	0.62801			0.48295	0.90478
		0.42083	0.90041			0.77708	0.89831			1.2081	0.97455
		0.40088	0.98451			0.5025	0.99898			0.73229	0.56703
		0.57348	0.82875			0.80578	0.77519			0.83042	0.71317
		0.70447	0.80277			0.7919	0.80642			0.58749	0.59364
		0.64617	0.89123			0.63402	0.90036			0.50232	0.89553
		0.56738	0.84885			0.67847	0.89775			1.0311	0.7193
		0.29207	0.73686			0.54129	0.76588			0.52606	0.60096
		0.50805	0.75531			0.8866	1.0582			0.72079	0.82326
		0.41996	0.92855			0.41506	0.86035			0.63882	1.0621
		0.4446	0.82704			0.3261	0.64862			0.8447	0.85735
		0.87272	0.83125			0.70446	0.8564			0.83618	0.6353
		0.58366	0.77233			0.71987	0.86426			0.68614	0.92874
		0.33586	0.69974			0.38601	0.80243			0.45314	0.91527
		0.56417	0.85805			0.36109	0.99618			0.87813	0.90357
		0.73793	1.0374			0.31669	0.82036			0.71289	0.61009
		0.81444	0.80135			0.62202	0.90462			0.6412	0.60588
		0.46188	0.88953			0.83479	0.78267			0.54632	0.62235
		0.47231	0.77816			0.73613	0.81432			0.5917	0.91176
		0.77782	0.80983			0.69776	0.80833			0.44592	0.59142
		0.40676	0.66296			0.57289	0.76916			0.53336	0.50264
		0.58016	0.9287			0.35517	0.74824			0.78016	0.54873
		0.56661	0.75598			0.4238	0.74955			0.64871	0.53272
		0.59101	0.74406			0.31339	0.87613			0.80588	0.7184
		0.54582	0.80451			0.51083	0.76766			0.5156	0.71329
		0.40125	0.85788			0.63303	0.94737			0.48131	0.82115
		0.42084	0.7345			0.81328	0.90975			0.70256	0.66609
		0.65185	0.73972			0.56427	1.0358			0.8351	1.1405
		0.62543	0.96287			0.79711	0.81831			0.81064	1.1373
		0.40046	0.60113			0.50348	0.75871			0.93944	0.62735
		0.48829	0.88811			0.4623	0.97855			0.47595	1.0226
		0.62264	0.7929			0.6458	0.67905			0.90114	0.60317
		0.63345	0.90544			0.6925	0.80736			1.1402	1.1425
		0.50319	0.85567			0.71081	0.87994			0.95978	0.47579
		0.36831	0.86254			0.60656	0.8501			0.50646	0.56574
		0.53411	0.83185			0.59651	0.80529			1.0472	1.1402
		0.75372	0.74334			0.54336	0.82585			0.79969	0.61692
		0.7134	0.77472			0.68431	0.97308			0.52941	0.79955
		0.56072	0.7399			0.59095	0.79198			1.0121	0.78301
		0.50771	0.916			0.65846	0.65295			1.2661	0.662
		0.68936	0.90515			0.46263	0.86672			0.82373	0.94471
		0.53351	0.81618			0.63953	0.83072			0.79956	0.5651
		0.41993	0.92373			0.78461	0.93269			0.83862	0.83288
		0.65279	0.71229			0.53835	0.80126			0.9449	0.59648
		0.56927	0.80158			0.51927	0.80365			0.92729	0.56705
		0.39201	0.77195			0.47608	0.7512			0.30638	0.93188
		0.39182	0.79763			0.69715	0.74115			0.3606	0.97924
		0.56492	0.6981			0.60516	0.69866			1.2447	1.1997
		0.67658	0.86594			0.48329	0.86441			0.62902	0.58556
		0.40615	0.81401			0.63527	0.78391			0.52241	0.86147
		0.40064	0.8071			0.62152	0.81578			0.79262	0.93684
		0.65756	0.7992			0.63558	0.80923			0.49155	0.69916
		0.46512	0.84811			0.65557	0.78385			0.44354	0.64184
		0.3515	0.87435			0.84142	0.75306			0.53195	0.90124
		0.56045	0.84435			0.58649	0.77887			0.46784	0.9915
		0.4197	0.83175			0.5399	0.84656			0.67749	0.67028
		0.47165	0.78769			0.73981	0.65118			0.51605	0.63769
		0.37225	0.73495			0.79183	0.81316			0.47401	0.60736
		0.54712	0.80374			0.76636	0.72463			0.79077	0.60661
		0.73586	0.7505			0.52023	0.76164			0.80264	0.73752
		0.49751	0.85021			0.49996	0.81774			0.47851	0.5651
		0.70371	0.77654			0.5475	0.76445			0.8605	0.54327
		0.50234	0.84981			0.67141	0.78716			0.95851	0.5403
		0.52524	0.82412			0.49492	0.96406			0.64202	0.5338
		0.5248	0.77286			0.49925	0.70707			0.31658	0.56615
		0.45207	0.78033			0.7512	0.74473			0.35064	0.96875
		0.56011	0.89876			0.47402	0.80877			0.81309	0.98876
		0.61567	0.88747			0.50741	0.85491			0.60011	0.60153
		0.58343	0.87455			0.7478	0.89711			0.64755	0.821
		0.74385	0.77148			0.64378	0.76188			0.46313	0.61598
		0.44463	0.79449			0.82503	0.74808			0.87646	0.89353
		0.51102	0.79706			0.67983	0.78293			0.52375	1.1945
		0.76653	0.83966			0.67884	0.6481			0.70209	0.54508
		0.55171	0.82719			0.61456	0.96419			0.43947	0.53241
		0.39612	0.85136			0.35937	0.91427			0.45564	0.56271
		0.71063	0.77318			0.3917	0.78868			0.44334	1.0349
		0.42768	0.87058			0.46111	0.78488			0.90393	0.58896
		0.46001	0.72532			0.76226	0.89556			0.82549	0.58688
		0.63579	0.74924			0.80623	0.86808			0.4768	0.58541
		0.49465	0.84935			0.73148	0.94754			1.0868	0.49818
		0.76759	0.81585			0.73105	0.7543			0.65828	1.1158
		0.69849	0.86236			0.41829	0.90178			0.58134	0.63536
		0.55934	0.79521			0.38467	0.77533			0.87159	0.95415
		0.40587	0.79277			0.43148	0.64956			0.85077	0.61665
		0.49969	0.84799			0.43885	0.64843			0.86102	0.65083
		0.64708	0.76137			0.36223	0.74626			0.70785	1.1165
		0.34257	0.82586			0.36418	0.82216			0.97096	1.2426
		0.379	0.85385			0.61585	0.93479			0.4985	0.94642
		0.37228	0.91375			0.47992	0.82892			1.0363	0.56673
		0.2974	0.85063			0.45843	0.94654			0.76401	0.97141
		0.5522	0.92755			0.75789	0.76942			0.73475	1.2949
		0.53421	0.75945			0.79264	0.87389			1.157	0.58354
		0.31556	0.90009			0.49848	0.91768			0.69024	0.56266
		0.38069	0.82256			0.48256	0.75548			0.56278	1.2172
		0.40944	0.83163			0.71141	0.90678			0.88468	0.62711
		0.42405	0.66962			0.50547	0.65052			0.6363	0.75945
		0.4376	0.78691			0.7349	0.7982			0.51787	0.80849
		0.62114	0.77496			0.59425	0.87152			0.78248	0.90221
		0.53853	0.89479			0.37991	0.76412			0.54042	0.60773
		0.48864	0.83902			0.50861	0.86459			0.9011	0.85694
		0.51533	0.89339			0.55807	0.76554			0.58978	1.2773
		0.33497	0.76513			0.67595	0.85039			0.5002	1.0434
		0.60276	0.86001			0.91697	0.85775			0.86235	0.51273
		0.4727	0.65939			0.58323	0.82765			0.91668	0.51666
		0.50463	0.72166			0.33866	0.71716			0.71198	1.1328
		0.40854	0.83452			0.57074	0.78433			0.87561	1.2422
		0.42041	0.78855			0.71777	0.71698			0.50403	0.83007
		0.42567	0.91627			0.90245	0.79976			0.48001	0.59896
		0.43661	0.67181			0.77263	0.7946			0.80473	0.60778
		0.6348	0.92228			0.33193	0.68165			0.54978	0.88348
		0.69769	0.78968			0.38561	0.92501			0.81068	0.80063
		0.52989	0.69744			1.0378	0.90375			1.1219	0.99413
		0.36611	0.70084			0.64103	0.97464			0.48693	0.69642
		0.45377	0.83214			0.64592	0.87804			0.78973	0.8241
		0.45535	0.82914			0.81632	0.76029			0.79687	0.94534
		0.44625	0.87805			0.53455	0.88757			1.0356	0.94272
		0.37063	0.80387			0.78458	0.87496			0.83496	0.86813
		0.54449	0.82917			0.81293	0.69239			0.36742	0.56131
		0.58259	0.78223			0.72103	0.92919			0.33099	0.5536
		0.56768	0.75205			0.7466	0.78425			0.52132	0.83211
		0.35873	0.80228			0.71211	0.68621			0.49302	1.0701
		0.60964	0.83119			0.7993	0.69402			0.7655	0.77885
		0.60212	0.79502			0.54894	0.56983			0.86738	0.59788
		0.58267	0.82546			0.39089	1.0617			0.78816	0.68263
		0.69276	0.85312			0.42388	0.65031			0.81492	0.80656
		0.57689	0.78538			0.55167	0.66999			0.52848	0.68657
		0.42896	0.75483			0.71535	0.91229			0.5666	0.60462
		0.34217	0.83649			0.54053	0.86183			0.48261	0.71949
		0.5922	0.76073			0.32603	0.81657			0.71938	1.1864
		0.51321	0.79599			0.50375	0.89071			0.47961	0.88447
		0.46655	0.76643			0.66157	0.81347			0.49711	0.78473
		0.65082	0.75899			0.65261	0.75621			0.83935	0.98057
		0.7182	0.70306			0.82769	0.86022			0.64161	0.89019
		0.73939	0.75538			0.65238	0.82127			1.047	0.56654
		0.45401	0.78556			0.87005	0.88142			0.56572	0.55177
		0.32436	0.80034			0.51704	0.71167			0.55456	0.8088
		0.46374	0.89603			0.87378	0.81095			0.71193	0.69657
		0.49639	0.68834			0.7959	0.72503			0.40541	0.62357
		0.53885	0.74414			0.63952	1.0034			0.43347	0.68314
		0.65497	0.81524			0.31952	0.95481			1.3664	0.96055
		0.54438	0.83452			0.4211	0.78816			0.92271	0.77491
		0.58007	0.8598			0.54783	0.82233			0.5037	0.50318
		0.63476	0.7985			0.81933	0.92531			0.52422	0.61068
		0.63628	0.75825			0.47352	0.80883			0.70087	0.96637
		0.68926	0.82465			0.41961	0.79975			0.86266	1.0232
		0.56877	0.78565			0.81076	0.79178			0.58711	0.86122
		0.2078	0.69553			0.77926	0.77343			0.48468	0.97618
		0.52837	0.81352			0.872	1.0513			0.6676	0.63855
		0.75749	0.65366			0.56006	0.92793			0.51496	0.98556
		0.70262	0.77334			0.84934	0.74889			0.92094	0.65591
		0.58346	0.73519			0.95836	0.78899			0.55557	0.5995
		0.48152	0.88282			0.63319	0.69816			0.37024	0.54984
		0.44426	0.80902			0.61068	0.89568			0.39859	0.81568
		0.40612	0.84013			0.42866	0.86294			0.59554	0.55949
		0.43587	0.66972			0.42562	0.62731			0.50094	0.59343
		0.48075	0.89			0.46548	0.92009			0.8893	1.0062
		0.71291	0.8301			0.80175	0.5602			0.66906	0.75832
		0.70505	0.84629			0.65455	0.5791			0.45807	0.79436
		0.66979	0.84117			0.28602	0.99242			0.80622	0.96881
		0.51948	0.7474			0.51429	0.73791			0.5197	0.59976
		0.54395	0.87717			0.71102	0.90657			0.77007	0.86766
		0.50784	0.7004			0.62943	0.7791			0.74925	0.58618
		0.49524	0.86955			0.68368	0.85122			0.44248	1.0314
		0.66895	0.77307			0.646	0.88987			1.0792	1.0974
		0.69279	0.75628			0.40771	0.85821			0.63614	0.81589
		0.72091	0.8458			0.35878	0.85682			0.8858	0.56302
		0.51866	0.88785			0.39874	0.74584			0.48785	0.59402
		0.32981	0.65017			0.37156	0.79471			0.89044	0.56393
		0.32439	0.82015			0.41225	0.92832			1.0939	0.53856
		0.48608	0.8767			0.64934	0.59658			0.48425	0.51526
		0.42962	0.78099			0.53931	0.8869			0.82364	0.85173
		0.411	0.84232			0.73394	0.99415			0.71746	0.82486
		0.62288	0.88192			0.74375	0.99883			0.46662	0.8218
		0.51113	0.94496			0.59628	0.85162			0.94059	0.96479
		0.58625	0.66517			0.85581	0.62964			0.66905	0.86938
		0.53188	0.73021			0.46705	0.70259			0.44695	1.1046
		0.61177	0.70662			0.46714	0.85558			0.99928	0.6341
		0.57525	0.6499			0.52146	0.75211			0.96451	0.64235
		0.49244	0.80925			0.46773	0.77594			0.45516	0.90787
		0.46074	0.74742			0.94271	0.63637			0.65131	0.62897
		0.47035	0.82656			0.78308	0.54429			0.81513	0.53935
		0.48668	0.78164			0.80244	0.60532			0.51642	0.54459
		0.53758	0.9402			0.44405	0.62581			0.84252	0.73689
		0.47775	0.94196			0.42309	1.0531			0.92326	0.83435
		0.41441	0.76441			0.77315	0.68668			0.99389	0.96273
		0.68095	0.90155			0.59369	0.79977			1.0091	0.58999
		0.4837	0.78605			0.82499	0.75677			0.54516	0.89438
		0.16786	0.9014			0.71401	0.89038			0.48135	0.82414
		0.45842	0.76439			0.51573	0.79904			0.44684	0.78616
		0.70313	0.71972			0.86346	0.7243			0.80663	1.1239
		0.55615	0.84767			0.90334	0.81601			0.71404	0.86395
		0.55617	0.83212			0.4004	0.9074			0.70296	0.79937
		0.48813	0.86291			0.35224	0.94537			0.76663	0.79378
		0.71208	0.83158			0.6859	1.0221			0.50154	1.0939
		0.7906	0.76102			0.58803	0.92699			0.74397	0.74257
		0.78043	0.84866			0.61635	0.80167			0.31461	0.7378
		0.77656	0.86039			0.54623	0.9246			0.34929	0.76263
		0.61761	0.79267			0.47927	0.83564			0.66603	0.83849
		0.41291	0.76416			0.62425	0.70963			0.6381	0.60507
		0.43869	0.85789			0.43235	0.80291			0.45501	0.80052
		0.37809	0.77228			0.64255	0.74416			0.85606	1.1124
		0.57276	0.82487			0.54842	0.87634			0.49694	0.77243
		0.47255	0.81857			0.59741	0.96183			0.8964	0.51118
		0.43682	0.81702			0.57855	0.90152			0.44287	0.51457
		0.73593	0.91659			0.66614	0.93608			0.44849	0.52838
		0.71839	0.75535			0.786	0.90329			1.1452	0.52231
		0.80365	0.80679			0.79634	0.88078			0.77391	0.51194
		0.64459	0.72191			0.91697	0.82656			0.50136	0.53626
		0.41111	0.85696			0.64934	0.93638			0.3761	1.1175
		0.49554	0.85559			0.59714	0.88876			0.3268	1.1436
		0.48608	0.77942			0.61075	0.7457			0.80603	0.90296
		0.36218	0.752			0.5713	0.76801			0.47735	0.78138
		0.31519	0.76842			0.89592	1.0435			0.8053	0.76658
		0.54351	0.84488			0.68877	0.60812			0.60193	1.0957
		0.66707	0.9067			0.81228	0.92805			0.69556	0.5251
		0.37779	0.80844			0.48843	0.88585			0.35302	0.50998
		0.47543	0.63777			0.39224	0.69637			0.3753	0.52158
		0.51945	0.79153			0.39226	0.86351			1.0487	0.82046
		0.52772	0.78401			0.40154	0.73743			0.75027	1.1799
		0.46574	0.76493			0.26725	0.80795			0.47612	0.95226
		0.38401	0.88306			0.48271	0.96977			0.4817	0.79203
		0.42899	0.83129			0.66838	1.0009			0.93724	0.5786
		0.61289	0.6897			0.59108	0.64032			0.51378	0.55689
		0.69589	0.80964			0.5767	0.92912			0.49816	0.56184
		0.75972	0.86125			0.54886	0.82577			0.98465	1.0163
		0.5121	0.79267			0.4131	0.8244			1.1048	1.2913
		0.71534	0.79671			0.45717	0.9991			0.47672	1.1115
		0.64918	0.81565			0.79295	0.90465			0.89363	0.78743
		0.54698	0.78326			0.60638	0.80231			0.53182	0.92899
		0.85817	0.89026			0.67123	0.74384			0.856	0.6607
		0.63933	0.87146			0.80587	0.88461			0.37304	0.60558
		0.51629	0.8494			0.67318	0.8208			0.34008	0.59384
		0.5379	0.77111			0.51657	1.0863			0.76637	0.53631
		0.48688	0.84246			0.59327	0.97854			0.72775	0.56265
		0.45223	0.78502			0.56836	0.53843			0.46822	0.6288
		0.4136	0.86671			0.62558	0.83379			1.0944	0.64736
		0.65766	0.83548			0.74133	1.0968			0.65589	0.83261
		0.62363	0.88828			0.71337	0.95171			0.47705	0.60059
		0.42819	0.80808			0.48482	0.87686			0.93252	0.67085
		0.61123	0.73535			0.48722	0.75441			0.50779	0.84621
		0.63742	0.77809			0.58644	0.76248			0.90095	1.0908
		0.5543	0.86468			0.65476	0.79214			0.8129	0.59498
		0.56306	0.90061			0.66497	0.8931			0.52691	0.83527
		0.47401	0.91189			0.62728	0.96519			0.48483	0.58428
		0.5104	0.84478			0.58683	1.117			0.42447	0.9741
		0.54202	0.83689			0.46295	0.9277			0.65744	0.54627
		0.50735	0.772			0.51988	0.86819			0.71084	0.55409
		0.52325	0.73067			0.70996	0.90607			0.87748	0.54616
		0.47917	0.79808			0.73313	1.0957			0.50872	1.0004
		0.67029	0.83178			0.83931	0.85169			0.80827	0.86103
		0.45296	0.78018			0.78192	0.87077			0.80034	0.56744
		0.54062	0.76259			0.60328	0.96698			0.94842	0.53697
		0.48584	0.86181			0.81737	0.85694			0.45005	0.90929
		0.38239	0.8337			0.50701	0.85559			0.81535	0.92995
		0.61483	0.7944			0.4657	0.94807			0.44997	0.70766
		0.47187	0.87717			0.7787	0.89364			0.48776	0.89507
		0.52419	0.87089			0.40326	0.79134			0.56234	0.82442
		0.68066	0.81463			0.46418	0.97365			0.78535	0.53127
		0.59864	0.58937			0.72903	0.67545			1.0518	0.56871
		0.52679	0.53896			0.38375	0.59088			0.30926	0.83535
		0.61369	0.62997			0.38475	0.84334			0.38856	1.2785
		0.5533	0.98268			0.63706	0.83078			0.56898	1.2115
		0.50838	0.78294			0.49718	0.65502			0.4653	0.63736
		0.49842	0.74575			0.62231	0.72612			1.0063	0.8624
		0.56387	0.75539			0.42092	0.94656			0.48505	0.54044
		0.5108	0.91741			0.58407	0.79489			0.54086	1.0087
		0.42829	0.77116			0.77333	0.94261			1.0118	0.78923
		0.65901	0.82729			0.5116	0.88218			0.54377	0.93124
		0.64987	0.91122			0.80538	0.78804			0.59211	0.67961
		0.80897	0.80172			0.57137	0.76764			0.5042	0.96166
		0.61438	0.94082			0.39739	0.75277			0.50448	0.53869
		0.75339	0.92622			0.68697	0.88988			1.0993	0.54147
		0.44407	0.89377			0.62389	0.64599			0.64451	0.58121
		0.55041	0.79594			0.61826	0.94154			0.66948	0.84431
		0.66719	0.82622			0.53245	0.88322			0.52178	0.98516
		0.82529	0.82708			0.51713	0.74757			0.87381	0.74075
		0.50979	0.84711			0.76388	0.79131			0.83628	0.81186
		0.35086	0.81411			0.69808	0.84143			0.50219	1.2258
		0.44724	0.84512			0.54258	0.78859			0.88497	0.99229
		0.54206	0.76397			0.45518	0.93093			0.90192	0.51453
		0.48998	0.7938			0.48783	0.94899			0.77158	0.47779
		0.63182	0.86324			0.49662	0.76122			0.40935	0.52025
		0.48894	0.83539			0.5289	0.94794			0.75431	0.51113
		0.31483	0.81099			0.51681	0.82651			0.87467	0.45663
		0.45115	0.75662			0.78494	0.82217			0.5711	0.43862
		0.35609	0.84162			0.59442	1.1018			0.42293	0.43754
		0.4738	0.85624			0.34879	1.1006			0.82482	0.93398
		0.85143	0.81971			0.60762	0.62622			0.99355	0.94954
		0.53127	0.74623			0.73936	1.047			0.52699	0.87402
		0.77651	0.81047			0.60543	0.75714			0.82806	0.91893
		0.45784	0.84252			0.60758	0.79405			1.2709	0.69379
		0.51746	0.8947			0.62599	0.71854			0.53676	0.71415
		0.47424	0.90786			0.43835	0.85667			0.46824	0.9082
		0.49721	0.87494			0.43257	1.0046			0.44499	0.72686
		0.54432	0.82251			0.47759	0.79257			0.77925	0.74098
		0.50423	0.83952			0.48148	0.87576			0.66728	0.79017
		0.74924	0.82682			0.69643	0.89379			0.4683	1.2977
		0.69819	0.87805			0.73706	0.60237			0.45962	0.72471
		0.75932	0.83414			0.50527	0.56268			0.65281	0.79224
		0.49393	0.78377			0.4731	0.58194			0.53292	0.51072
		0.36911	1.0247			0.76281	1.0175			0.46896	0.59816
		0.70836	0.77545			0.87417	0.84954			0.55068	0.80269
		0.72932	0.83425			0.84523	1.0106			0.52766	0.95706
		0.61133	0.78124			0.42991	0.78271			0.45543	0.69242
		0.81891	0.83515			0.46328	0.72948			0.57384	0.74987
		0.75604	0.81947			0.60614	0.92337			0.49741	0.88254
		0.81424	0.87355			0.90304	0.88103			0.74677	0.69702
		0.73789	0.80839			0.65193	0.94215			0.47208	1.1499
		0.81844	0.85836			0.62545	0.88952			0.47169	0.56433
		0.6419	0.68637			0.33313	0.951			1.0134	0.9645
		0.44796	0.78084			0.57053	0.81297			0.54654	0.62346
		0.50687	0.81311			0.7315	0.68898			0.80994	0.97038
		0.60344	0.77137			0.51574	0.82966			0.98059	0.56832
		0.57239	0.80466			0.47596	0.95246			1.1602	0.57781
		0.50231	0.84948			0.6428	0.76142			0.64902	0.81889
		0.72886	0.87407			0.69298	0.87038			0.67939	0.88346
		0.5901	0.85591			0.43305	0.75179			0.79588	0.8248
		0.54864	0.78753			0.32094	0.85072			0.9861	1.2552
		0.49518	0.78027			0.51159	0.82005			0.35268	0.67011
		0.3793	0.80296			0.49966	0.96951			0.32758	1.0974
		0.6059	0.74392			0.48752	0.81785			0.71798	0.60604
		0.78436	0.7749			0.55951	0.93124			0.82346	0.61342
		0.59103	0.70948			0.7739	0.76201			0.68683	0.79542
		0.31668	0.76912			0.79503	0.85145			0.52743	1.1287
		0.40596	0.89275			0.72734	0.78992			0.83781	1.0038
		0.35265	1.0102			0.787	0.97617			0.53111	1.2042
		0.48036	0.66075			0.57652	0.92784			0.66217	0.84871
		0.62111	0.89422			0.4287	0.74321			0.87641	0.8662
		0.50069	0.89195			0.45924	0.7695			0.50435	0.95048
		0.42102	0.36958			0.64873	0.95097			0.83143	1.1723
		0.61269	0.78658			0.68755	0.64926			0.98761	1.2268
		0.79453	0.80038			0.53198	0.67657			0.78388	0.60558
		0.80745	0.79032			0.6226	0.85529			0.46562	1.0542
		0.71587	0.79543			0.78412	0.7682			0.87534	0.94639
		0.34967	0.92727			0.54866	0.97159			0.71051	0.94346
		0.45	0.87516			0.43469	0.85894			0.47374	0.60914
		0.52816	0.78964			0.379	0.75502			0.79217	0.57223
		0.36669	0.75331			0.6015	0.77415			0.72179	0.59924
		0.60778	0.74078			0.93593	0.91952			0.38949	1.0163
		0.59057	0.60519			0.62496	0.85132			0.41331	0.59145
		0.57749	0.70125			0.6757	0.97234			0.40872	0.59251
		0.61947	0.74091			0.83507	0.80912			0.91706	0.60725
		0.63063	0.79121			0.67507	0.97371			0.77545	0.82718
		0.45456	0.74521			0.52163	0.85424			0.71223	0.85075
		0.45547	0.80063			0.56345	0.54746			0.48269	1.0448
		0.46937	0.84416			0.62536	0.59592			1.0169	1.0764
		0.42459	0.80838			0.89445	0.62499			0.52551	1.0471
		0.5932	0.81566			0.60969	0.68595			0.45229	1.0107
		0.41711	0.72651			0.45461	0.9322			0.73617	0.57776
		0.59706	0.81528			0.46703	0.95987			0.79282	0.55631
		0.62458	0.7453			0.46946	0.74373			0.64403	1.2455
		0.56419	0.84511			0.34742	0.92547			0.72549	0.79636
		0.41756	0.74491			0.57358	0.82733			0.87921	0.5592
		0.44581	0.80666			0.7138	0.7754			0.45229	0.57019
		0.4998	0.80798			0.87803	0.78815			0.48151	0.57512
		0.49765	0.83163			0.52566	1.0577			1.2199	0.49388
		0.64369	0.75176			0.78389	0.68323			0.48596	0.77368
		0.67061	0.84225			0.54201	0.65496			0.79881	0.54384
		0.48432	0.83524			0.67233	0.93748			0.63315	0.79768
		0.44601	0.7114			0.80042	1.0395			0.51022	0.74762
		0.72348	0.80711			0.72354	0.76757			1.1817	0.57494
		0.37024	0.77972			0.79049	0.72607			0.84841	0.86507
		0.48801	0.7867			0.80276	0.83249			0.52837	0.62428
		0.71687	0.84035			0.82732	0.75393			0.63194	0.79648
		0.61564	0.76293			0.96262	0.76893			0.53037	0.99262
		0.6258	0.78677			0.52841	0.90801			0.48358	0.86475
		0.54142	0.75606			0.30486	0.83164			0.70753	0.76979
		0.42398	0.78466			0.54291	0.8169			0.81375	0.52665
		0.52082	0.74291			0.63464	0.856			0.47434	0.53461
		0.57146	0.74663			0.41635	0.91084			0.63401	0.77178
		0.68718	0.74661			0.69395	0.68094			0.56422	0.97743
		0.62144	0.88391			0.82245	0.76452			0.70247	0.75814
		0.49748	0.75663			0.63783	0.91179			0.47106	0.53512
		0.49549	0.75386			0.70781	0.62924			0.92157	0.73053
		0.59271	0.75429			0.62277	0.88372			0.64238	0.84976
		0.37963	0.79851			0.73784	0.89597			1.0733	1.2946
		0.55583	0.86569			0.75943	0.88632			1.3171	0.69403
		0.4454	0.84954			0.63702	0.56603			0.51924	0.56529
		0.35969	0.76886			0.49043	0.90979			0.74286	0.52947
		0.70859	0.88444			0.29213	0.93801			0.77265	0.56534
		0.63748	0.92199			0.62635	0.70918			0.6811	0.54099
		0.61166	0.77139			0.93618	0.79005			0.85398	1.0454
		0.81023	0.82752			0.6972	0.6976			0.45022	0.85915
		0.60089	0.89433			0.73844	0.83441			0.50434	0.82987
		0.31231	0.78686			0.52038	0.97025			0.67818	1.0023
		0.57413	0.77881			0.54849	0.97277			0.71545	0.79954
		0.71528	0.79811			0.45926	0.79025			0.54943	0.5836
		0.48382	0.77719			0.67268	0.87018			0.6255	0.76491
		0.47778	0.7615			0.48599	0.63586			0.49937	0.83293
		0.60786	0.83108			0.25173	0.57954			0.91764	0.73717
		0.75926	0.70241			0.59888	0.95995			0.6156	0.76801
		0.64586	0.79042			0.80869	0.89406			0.49904	0.84433
		0.40763	0.79594			0.77168	0.97181			0.31782	0.82387
		0.44709	0.74367			0.6267	0.85919			0.39591	0.60902
		0.38928	0.79848			0.5598	0.94119			0.82484	0.59647
		0.39238	0.82919			0.38819	0.68846			0.87535	0.59129
		0.38419	0.8913			0.65321	0.7709			0.68922	0.8222
		0.44647	0.7893			0.713	0.77517			0.32576	1.2686
		0.44688	0.76035			0.67679	0.95716			0.30014	1.0022
		0.63878	0.82687			0.72082	0.94744			1.0705	0.61161
		0.40864	0.76943			0.5626	0.72303			0.52567	1.3923
		0.45583	0.8658			0.48695	0.62795			0.85691	0.80911
		0.63968	0.82505			0.66738	0.75528			0.9471	0.61387
		0.62351	0.82062			0.78548	0.95935			0.68157	0.7702
		0.52761	0.87191			0.4913	0.72783			1.14	0.57225
		0.69724	0.79213			0.48205	0.69018			0.89111	0.81296
		0.5755	0.8747			0.5361	0.72667			0.48776	0.62599
		0.38889	0.73291			0.49566	0.69591			0.99611	0.63182
		0.54813	0.78865			0.54165	0.91003			0.78114	0.84142
		0.66769	0.79988			0.48814	0.80919			0.84906	1.0372
		0.49983	0.8499			0.46133	0.79051			0.46912	1.1863
		0.63411	0.86803			0.70003	0.73321			0.55033	0.87196
		0.64333	0.73265			0.53522	0.83443			0.52368	0.60346
		0.53079	0.71898			0.69662	0.97905			1.0184	1.0292
		0.30107	0.91926			0.82646	0.803			0.52801	0.87194
		0.38268	0.91232			0.425	0.85156			0.94979	0.73551
		0.57188	0.78619			0.44234	0.79334			1.0297	0.93087
		0.4182	0.72277			0.4781	0.73653			0.4918	1.0619
		0.47312	0.7086			0.47408	0.92846			0.95385	0.75645
		0.5806	0.73298			0.65873	0.6635			0.46502	0.93799
		0.34112	0.93886			0.48307	0.78382			0.61309	1.0084
		0.63531	0.73554			0.45157	0.84722			0.64118	0.52129
		0.58466	0.88242			0.49419	0.68762			1.04	0.51182
		0.57938	0.73052			0.64434	0.82021			0.49283	0.95512
		0.64915	0.75875			0.72271	0.78548			0.49754	0.58717
		0.47471	0.75701			0.64133	0.7786			0.76665	0.90004
		0.39331	0.79714			0.4209	0.96137			0.56973	0.93447
		0.52555	0.78213			0.40256	0.66612			0.54531	0.73186
		0.47343	0.84889			0.39531	0.84911			1.0288	0.80441
		0.50328	0.80483			0.67052	0.71242			0.49998	0.84499
		0.62703	0.85362			0.52393	0.80058			0.55153	0.82877
		0.5844	0.77216			0.29237	0.97648			0.89495	0.54207
		0.78587	0.8155			0.55812	0.87732			0.79203	0.52611
		0.6301	0.85766			0.78285	0.68469			0.58023	1.1217
		0.37864	0.81026			0.77749	0.68513			0.73446	0.52728
		0.30688	0.77216			0.54273	0.67192			0.89521	0.4538
		0.39136	0.88874			0.45499	0.78993			0.46004	0.92608
		0.64607	0.88431			0.37992	0.91647			1.0224	0.91103
		0.65466	0.73833			0.31651	0.87384			0.79773	0.62004
		0.79867	0.85094			0.51382	0.82123			0.94913	0.68907
		0.62946	0.79253			0.47967	0.79151			0.80496	0.79794
		0.58105	0.79662			0.48311	0.79778			0.53847	0.69601
		0.61482	0.69802			0.80014	0.70444			0.50846	0.90819
		0.52671	0.80426			0.48551	0.82061			0.59983	0.70394
		0.49503	0.79572			0.39623	0.90212			0.49584	0.78542
		0.46791	0.7538			0.45507	0.89651			0.81859	0.76555
		0.44139	0.70959			0.26932	0.8215			0.81265	1.0806
		0.44748	0.74889			0.59779	0.9215			0.52774	0.77371
		0.42361	0.74814			0.79924	0.95783			0.97168	0.79213
		0.40897	0.82891			0.83261	0.78333			0.80797	0.50756
		0.37548	0.72454			0.87562	0.91163			0.71062	0.5036
		0.65046	0.81378			0.52662	0.78973			0.48635	0.49232
		0.50731	0.70048			0.47685	1.0201			0.98134	0.96366
		0.28427	0.71771			0.5047	0.86177			0.4346	0.46924
		0.33394	0.77644			0.54397	0.89763			0.95725	0.56714
		0.54163	0.75428			0.6672	1.1122			0.8383	0.55846
		0.65678	0.82511			0.92004	0.64906			0.88019	0.80451
		0.73967	0.88145			0.60201	0.90248			0.56069	0.8297
		0.7474	0.90964			0.42058	0.8185			0.69083	1.1982
		0.78009	0.83385			0.43302	0.79453			0.52607	0.88048
		0.70671	0.79965			0.62158	0.73401			0.90996	0.56801
		0.54128	0.86979			0.60199	0.75207			0.96846	0.9398
		0.45866	0.7889			0.51362	0.76897			1.0613	1.0648
		0.5924	0.87386			0.54243	0.82969			0.45353	0.58852
		0.68977	0.74456			0.87927	0.93863			0.49851	1.1785
		0.72113	0.81581			0.51679	0.91507			0.67526	0.86611
		0.89366	0.75503			0.81989	0.80195			0.57563	1.0213
		0.58086	0.85457			0.98407	0.91221			0.47274	0.55102
		0.35126	0.86193			0.64114	0.85637			0.96247	0.80638
		0.41369	0.77651			0.58468	0.81273			0.43675	0.50499
		0.61128	0.80514			0.81143	0.81064			0.4724	0.56584
		0.82929	0.7397			0.94514	0.90467			0.86843	0.47486
		0.8413	0.89077			0.76116	0.76407			0.78313	0.58925
		0.43313	0.87414			0.77535	0.69898			0.82439	0.56582
		0.41156	0.81575			0.81267	0.8604			0.46444	0.9315
		0.71852	0.74209			0.5401	0.92286			0.54523	0.92007
		0.41676	0.82291			0.93777	0.91562			0.69591	1.5009
		0.44114	0.87786			0.89885	0.84315			0.53048	0.97325
		0.50189	0.80427			0.73954	0.92813			0.64211	0.59053
		0.58449	0.75662			0.51487	0.81803			0.88341	0.57468
		0.56686	0.82633			0.56556	0.9297			0.43428	0.91276
		0.50262	0.7083			0.66495	0.86387			0.48097	1.0486
		0.67929	0.71017			0.77412	0.71972			0.63771	1.0005
		0.38482	0.7823			0.69095	0.68617			0.65721	0.9379
		0.5362	0.85486			0.49058	0.86292			0.87359	0.90843
		0.69608	0.77887			0.77401	0.64181			0.84228	0.80629
		0.57122	0.80914			0.54922	0.61955			0.53654	0.60863
		0.52334	0.68594			0.37496	0.61896			0.56357	0.60531
		0.7412	0.90753			0.34968	0.65368			0.51956	0.53727
		0.471	0.77469			0.55551	0.97617			0.54151	0.5752
		0.448	0.80698			0.64789	0.73644			0.97023	0.59878
		0.74996	0.87227			0.62326	0.89277			0.92885	0.87351
		0.45001	0.78638			0.80832	1.0129			0.60993	1.0457
		0.34891	0.8237			0.64865	0.80062			0.67038	0.92699
		0.5432	0.74543			0.55803	0.84671			0.71612	0.57159
		0.58989	0.8049			0.76219	0.81101			0.69797	0.95281
		0.48964	0.83414			0.59408	1.0204			0.5099	0.62976
		0.55875	0.73342			0.65129	0.90964			0.39801	0.59236
		0.58533	0.70033			0.73352	0.89495			0.48749	1.0179
		0.58153	0.74913			0.39444	1.061			0.66537	0.62612
		0.57139	0.80756			0.56707	0.87778			0.77247	0.97975
		0.60391	0.75202			0.65868	0.83217			0.52373	0.80489
		0.62303	0.76742			0.73798	0.88573			0.48827	0.86449
		0.5699	0.82202			0.56712	1.0192			0.95155	0.66856
		0.58021	0.86999			0.39573	1.0457			0.88658	0.80834
		0.64287	0.72578			0.71658	0.90067			0.55905	0.59908
		0.59608	0.80977			0.91675	0.90087			0.45047	0.88035
		0.56703	0.85462			0.81198	0.74274			0.76834	0.94605
		0.58978	0.82286			0.59818	0.95281			0.49547	0.842
		0.47119	0.75565			0.66047	1.0331			0.89786	0.57128
		0.49879	0.77493			0.70424	0.6093			0.55075	0.71747
		0.4068	0.81056			0.57902	0.85475			0.43949	0.72
		0.47175	0.81312			0.74587	0.77011			0.87907	0.9665
		0.43867	0.76916			0.70626	1.0733			0.65071	0.80006
		0.55551	0.75785			0.71001	1.0645			0.46832	0.76593
		0.55697	0.76072			0.83457	0.86503			0.73443	0.4721
		0.47866	0.88038			0.44329	0.83806			0.41025	0.44188
		0.48304	0.94908			0.3161	1.0078			0.5073	0.52688
		0.78813	0.81049			0.33003	1.0875			0.45032	0.79101
		0.6232	0.86071			0.47198	0.80045			0.94341	0.99177
		0.5732	0.74336			0.82822	0.95928			0.65521	0.77436
		0.50123	0.78004			0.49188	1.0353			0.92548	0.5046
		0.36849	0.76334			0.71539	0.55807			0.61543	0.48078
		0.38445	0.62763			0.54209	0.59851			0.51101	0.96277
		0.48688	0.77915			0.7393	0.64295			0.97997	0.8784
		0.46751	0.87408			0.44873	1.0418			0.83967	0.79192
		0.35949	0.75496			0.4316	0.92753			0.88341	0.48048
		0.61368	0.72916			0.70003	0.82687			0.48529	0.50909
		0.63754	0.79323			0.32797	0.83091			0.44612	0.71348
		0.4205	0.67921			0.5594	0.78137			0.51691	0.66518
		0.62882	0.79926			0.51294	0.70227			0.75645	0.76093
		0.55976	0.93575			0.46056	0.77095			0.45145	0.58136
		0.35235	0.83511			0.71484	0.82359			0.47264	0.86401
		0.6207	0.76686			0.5236	0.88252			0.86678	0.84058
		0.48399	0.89211			0.4285	0.63294			0.48186	0.95049
		0.33318	0.73316			0.57347	0.76343			0.88422	0.92155
		0.43465	0.88646			0.99369	0.79563			0.45911	1.3057
		0.37665	0.89171			0.86398	0.87462			0.9554	1.0071
		0.50532	0.89139			0.72015	0.88585			0.52545	0.58877
		0.66108	0.78918			0.73006	0.75724			0.89571	0.59515
		0.67299	0.74643			0.74192	0.76256			0.49348	0.6178
		0.63959	0.67283			0.88662	0.88271			1.0646	0.57496
		0.42108	0.84519			0.8413	0.89069			0.89551	0.90342
		0.30872	0.70829			0.70652	0.90676			0.49262	0.61277
		0.46561	0.78876			0.47046	0.71609			0.73428	0.56627
		0.43556	0.75879			0.59123	0.78146			0.48039	1.1236
		0.41169	0.71451			0.67476	0.94151			0.96996	0.89071
		0.5841	0.82577			0.6579	0.90956			0.82001	0.91416
		0.4062	0.79014			0.63879	0.82357			0.41866	0.59564
		0.333	0.81713			0.63388	0.85264			0.45689	0.58411
		0.48079	0.81776			0.60182	0.87642			0.97322	0.94332
		0.76041	0.70013			0.69332	0.74398			0.94789	1.1716
		0.78156	0.74213			0.78282	0.88622			0.8647	1.0017
		0.50027	0.75287			0.64362	0.83903			1.0226	0.59178
		0.60281	0.78372			0.39854	0.83979			0.46533	0.62787
		0.77839	0.77519			0.58236	1.0271			0.92229	0.61277
		0.54252	0.74571			0.75553	0.62945			0.7242	0.82298
		0.58758	0.803			0.8975	0.61096			0.76725	0.55096
		0.70837	0.84071			0.77426	0.59164			0.58671	1.0257
		0.47932	0.71979			0.57243	0.93437			0.49039	0.68258
		0.44912	0.79041			0.54727	0.92876			0.51042	0.77307
		0.59308	0.79843			0.64518	0.74887			0.86938	0.84265
		0.45963	0.64461			0.41273	0.86477			0.54152	0.77584
		0.47363	0.93134			0.69861	0.63712			0.45879	0.78146
		0.55642	0.88517			0.55788	0.78972			0.94318	0.58127
		0.55807	0.8076			0.5099	1.0205			1.0007	0.57861
		0.44057	0.71663			0.57366	1.0288			0.50355	0.60691
		0.44535	0.89115			0.72957	0.83684			0.44014	0.60955
		0.44204	0.87197			0.57949	0.82078			0.71655	0.60728
		0.47266	0.75695			0.40094	0.80965			0.6199	0.62812
		0.66087	0.86251			0.46124	0.74707			0.68217	0.92124
		0.67239	0.85781			0.5894	0.81158			0.70576	0.72059
		0.46616	0.86087			0.90548	0.91485			0.75006	0.90492
		0.5993	0.86765			0.94437	0.91967			0.45123	0.83261
		0.58464	0.80354			0.6507	1.0033			0.92877	1.1677
		0.49378	0.71325			0.45752	0.88217			0.45668	0.97405
		0.37998	0.83444			0.38559	0.66687			0.77909	0.49856
		0.55235	0.88135			0.85103	1.0044			0.45663	0.54536
		0.50741	0.855			0.70652	0.81146			0.6513	0.92245
		0.58171	0.84228			0.74235	0.87733			0.45331	0.59556
		0.51362	0.85064			0.43977	0.94093			0.39047	0.59994
		0.59718	0.84475			0.56836	1.0267			0.40767	0.91939
		0.70698	0.81369			0.73204	0.83656			0.68954	1.182
		0.5391	0.72781			0.70335	0.66207			0.5462	0.82208
		0.50954	0.72607			0.69377	0.9278			0.85055	0.86858
		0.63599	0.80896			0.81238	0.81123			0.62666	0.64823
		0.59924	0.85342			0.50474	0.60317			0.82654	0.55872
		0.48641	0.74192			0.4963	0.62839			0.99347	0.80852
		0.57559	0.71817			0.7893	0.96413			0.91462	0.9185
		0.4474	0.79988			0.66623	0.7486			0.34623	1.1729
		0.40118	0.78684			0.53898	0.80558			0.30676	0.91859
		0.46676	0.8783			0.74892	0.6801			0.86358	0.56052
		0.43886	0.79682			0.49371	0.77853			0.5057	0.55121
		0.58906	0.82091			0.59576	1.0008			0.63373	1.0673
		0.60435	0.85605			0.77501	0.9204			0.55718	0.82074
		0.42373	0.7617			0.82269	0.86592			0.42892	0.93735
		0.38983	1.0348			0.92611	0.79981			0.34695	0.80731
		0.33771	0.97192			0.67706	0.73189			0.35718	0.74124
		0.59092	0.64246			0.44279	0.83045			0.77551	1.0803
		0.39296	0.82856			0.45014	0.64849			0.91202	0.84867
		0.39847	0.86351			0.71965	0.92832			0.57876	0.55491
		0.69398	0.98291			0.56947	0.80156			0.47207	0.54653
		0.74576	0.74966			0.55476	0.77515			0.42828	0.57923
		0.60795	0.61675			0.52029	0.92612			0.47379	0.78577
		0.63271	0.7859			0.88708	0.90475			0.47297	0.92951
		0.67898	0.93293			0.79749	0.90712			0.90852	0.78123
		0.39356	0.81617			0.68128	0.92331			0.52134	0.64749
		0.44486	0.81056			0.59138	0.79056			0.86525	0.65576
		0.45988	0.8761			0.44511	0.82308			0.55216	0.59056
		0.42628	0.9043			0.41928	0.8223			0.78233	0.60449
		0.42552	0.79528			0.47062	0.94679			0.8088	0.616
		0.64636	0.881			0.60831	0.94701			0.57184	0.60672
		0.63811	0.8617			0.59377	0.76734			1.3708	0.63024
		0.65923	0.84443			1.0781	0.80707			0.54437	0.87624
		0.64548	0.75495			0.77745	0.88057			0.60557	0.91174
		0.374	0.93608			0.70883	0.88489			0.60276	0.84977
		0.55908	0.78706			1.0443	0.88561			0.62021	1.0268
		0.7215	0.87645			0.5715	0.81583			0.69364	0.85272
		0.63277	0.90438			0.75498	0.76842			0.93454	0.96231
		0.43906	0.78557			0.89127	0.90295			0.95654	0.64493
		0.44992	0.85351			0.47079	1.1043			0.67469	1.16
		0.50573	0.83265			0.41852	0.69731			0.45662	0.63697
		0.45534	0.84307			0.73733	0.91217			0.51267	0.62768
		0.47903	0.67184			0.88114	0.91975			1.0302	0.62891
		0.5144	0.90403			0.49663	0.77945			0.72144	1.0451
		0.61827	0.93895			0.69295	0.94643			0.46563	0.65696
		0.60603	0.77918			0.36874	0.89335			0.48384	0.59578
		0.49441	0.76009			0.36864	0.64623			0.58761	0.60074
		0.49605	0.77739			0.405	0.90498			0.91131	1.1633
		0.44807	0.77488			0.43277	0.79342			0.80325	1.0883
		0.39976	0.8894			0.42031	0.89952			0.56288	1.0665
		0.38472	0.8885			0.63067	0.6446			0.50977	1.0398
		0.37809	0.82173			0.81256	0.91506			0.58422	0.8112
		0.68963	0.81425			0.61368	0.78819			0.84571	0.76138
		0.76052	0.72996			0.83238	0.95081			0.63183	1.1035
		0.55102	0.81154			0.70972	0.83393			0.70238	1.1211
		0.37008	0.76205			0.52409	0.75303			0.44021	0.53803
		0.44747	0.84289			0.49448	0.91102			0.66813	1.0443
		0.45239	0.78081			0.62137	0.72848			0.44686	1.1161
		0.33556	0.83642			0.75804	0.88714			0.91837	1.1936
		0.48664	0.90465			0.92999	0.97684			0.56347	0.536
		0.61611	0.67937			0.78387	0.7362			0.7933	1.0793
		0.68033	0.86953			0.73597	0.74293			1.2745	0.75093
		0.73494	0.81243			0.56502	0.6125			0.70441	0.80655
		0.53752	0.8395			1.0989	0.8573			0.93053	0.77479
		0.66281	0.77969			0.90591	0.60703			1.0452	0.60427
		0.78614	0.81503			0.73605	0.7844			0.48195	0.58097
		0.53488	0.97655			0.53468	0.89081			0.48099	0.86556
		0.34679	0.8472			0.59923	0.82882			0.7827	0.6108
		0.57298	0.85257			0.65034	0.87217			0.95058	0.9668
		0.72972	0.70429			0.62521	0.75023			0.62039	0.97992
		0.44532	0.80384			0.79595	0.79772			0.50223	0.8818
		0.46771	0.63485			0.54912	0.72494			0.45053	1.024
		0.68944	0.78575			0.54833	0.69838			0.83779	0.91619
		0.65985	0.69685			0.82118	0.80052			0.54095	0.56964
		0.41745	0.84102			0.56773	0.68135			0.4658	0.53719
		0.61016	0.87336			0.6128	0.75432			0.32864	1.1164
		0.78359	0.76188			0.63574	0.84444			0.30166	0.99822
		0.61571	0.80037			0.45785	0.64835			0.76811	0.56359
		0.73475	0.78662			0.45373	0.89482			0.93468	0.5885
		0.89354	0.85883			0.34007	0.98706			0.92866	0.60879
		0.59174	0.88195			0.59359	0.77243			0.67754	0.61589
		0.42639	0.77344			0.64404	0.92243			0.96218	0.63468
		0.72294	0.8506			0.68989	0.83081			0.80108	0.86321
		0.52275	0.84752			0.68613	0.59534			0.74901	0.86398
		0.52534	0.79674			0.55486	0.7663			0.95541	1.2064
		0.75509	0.89206			0.37254	0.64658			0.48857	1.0814
		0.51694	0.75657			0.69581	1.1207			0.54938	0.77826
		0.4235	0.73725			0.78509	0.90943			0.32063	0.81927
		0.54882	0.76422			0.55315	1.0149			0.33533	0.96248
		0.42916	0.82481			0.46415	0.79115			0.97632	0.67414
		0.57883	0.95085			0.59896	0.78339			0.95825	0.77511
		0.53429	0.61711			0.60557	0.89023			0.80622	0.58597
		0.2795	0.63561			0.59783	0.91716			0.46275	1.0393
		0.3154	0.79791			0.85332	0.79041			1.1771	0.76254
		0.56401	0.792			0.44792	0.87745			0.7089	0.76232
		0.45576	0.88446			0.40457	0.63649			1.0314	1.0903
		0.57029	0.8332			0.6015	0.84137			0.44001	0.91757
		0.796	0.79644			0.36889	0.88461			0.86451	0.54105
		0.80848	0.76027			0.45088	0.94242			0.91174	0.51265
		0.47276	0.73965			0.74777	0.80294			0.4553	0.50133
		0.41416	0.88596			0.69876	0.84247			0.50473	0.81467
		0.72486	0.81505			0.58275	0.736			0.91605	0.92111
		0.4159	0.75292			0.40148	0.75389			0.74096	0.59679
		0.27692	0.88879			0.56834	0.95169			0.43941	0.85846
		0.36926	0.81014			0.6838	0.86432			0.59554	0.79746
		0.55222	0.79731			0.80092	0.83015			0.45127	0.77312
		0.53857	0.75337			0.58097	0.86508			0.43688	0.56737
		0.47927	0.66103			0.83378	1.115			0.82563	0.6729
		0.57477	0.65251			0.7509	1.0366			0.65955	1.0043
		0.51219	0.64814			0.86135	1.0959			0.54703	0.73168
		0.53542	0.70347			0.66438	0.65866			0.54136	0.77632
		0.62664	0.71908			1.0072	0.62476			0.71697	0.91307
		0.44107	0.83088			0.66424	1.1237			0.54881	1.1013
		0.41579	0.81261			0.30698	0.74585			0.82687	1.0574
		0.56161	0.75411			0.43871	0.84843			0.56424	1.0656
		0.56566	0.81748			0.68043	0.70785			0.55219	0.58923
		0.52808	0.84942			0.60389	0.91391			0.49827	1.4167
		0.4984	0.85064			0.95889	0.87322			0.9903	1.0364
		0.47667	0.78678			0.65324	0.62937			0.98058	0.56947
		0.52272	0.87565			0.78478	1.0247			0.93373	0.56498
		0.55856	0.80011			0.40457	0.60349			0.71443	0.54891
		0.36002	0.80193			0.46685	0.83852			0.81656	0.88102
		0.43503	0.67461			0.7871	0.82473			0.79708	0.52866
		0.64086	0.75738			0.64772	0.86452			0.82281	0.8375
		0.43342	0.66934			0.67474	0.91289			0.77856	0.86025
		0.41418	0.81477			0.75733	0.78211			0.49503	0.55745
		0.46856	0.77941			0.52047	0.80088			0.54398	1.0448
		0.47899	0.88992			0.3969	0.84612			0.70095	0.81308
		0.69637	0.78013			0.36181	0.91104			0.56763	0.6824
		0.64312	0.75709			0.57868	0.95543			0.97809	1.151
		0.4908	0.74066			0.80519	0.83544			0.45932	0.87472
		0.53816	0.83448			0.57358	0.84592			0.81875	0.50908
		0.55835	0.77651			0.54017	0.83771			0.50843	0.55763
		0.44908	0.80986			0.7229	0.81339			1.0702	0.76902
		0.4333	0.81729			0.42866	0.82274			0.88844	0.58535
		0.5028	0.72433			0.59101	0.84588			0.41366	0.54358
		0.4375	0.8273			0.84532	0.65757			0.72854	0.94635
		0.37412	0.74369			0.78914	0.61706			0.41507	1.355
		0.43289	0.75652			0.66993	0.93414			0.31105	0.76381
		0.59864	0.9503			0.66246	0.93907			0.33697	0.82943
		0.48462	0.77142			0.7421	0.78124			0.50543	0.86543
		0.49331	0.73325			0.65161	0.83297			0.95527	0.57191
		0.82897	0.85591			0.54102	0.76804			0.44047	0.86666
		0.72007	0.86685			0.63056	0.8594			0.84277	0.75606
		0.69037	0.80037			0.67214	0.95785			0.90107	0.58085
		0.39237	0.6792			0.55647	0.85096			0.58603	0.96517
		0.39693	0.88041			0.57782	0.82913			0.90687	0.57898
		0.39515	0.78999			0.43239	0.78719			0.74934	1.2011
		0.67756	0.80899			0.42452	0.90427			0.48172	0.8012
		0.68157	0.83717			0.69205	0.91468			0.55418	0.51367
		0.58459	0.87215			0.56956	0.68668			0.79554	0.50108
		0.61802	0.83477			0.51695	1.0529			0.48381	0.78846
		0.38076	0.62099			0.57433	1.0102			0.94109	0.76067
		0.38807	0.50198			1.1399	0.89168			1.0211	1.0609
		0.34364	0.82732			0.53332	1.0253			0.85144	0.52304
		0.40095	0.78069			0.76334	0.64354			0.68809	0.9412
		0.46945	0.82051			0.47352	0.87831			1.1365	0.83429
		0.65973	0.77893			0.70454	0.97607			0.41904	0.8224
		0.76115	0.84353			0.35924	0.81488			0.52368	0.88773
		0.54096	0.85995			0.65385	0.84572			0.76991	0.75621
		0.88112	0.81806			0.42202	0.89093			0.45731	0.88007
		0.6719	0.80819			0.42289	1.0559			0.47764	0.78986
		0.71222	0.87447			0.42728	0.90119			0.92622	0.77624
		0.7626	0.93675			0.59339	0.94556			0.72741	0.62114
		0.53278	0.84284			0.57343	0.86289			0.50925	0.53115
		0.55175	0.64145			0.51563	0.96038			0.79734	0.77055
		0.78704	0.94105			0.54246	0.90728			0.68798	0.8291
		0.7218	0.80912			0.82268	0.88356			0.92639	0.78966
		0.55741	0.93588			0.8577	0.88735			0.46328	1.0037
		0.58114	0.88676			0.75319	0.91239			0.49019	0.83648
		0.62913	0.81454			0.66549	1.0211			0.52885	0.75222
		0.73816	0.85608			0.61338	0.98406			0.53962	0.79483
		0.42278	0.74592			0.87982	0.90839			0.7409	0.57954
		0.43617	0.88704			0.59404	0.86438			0.83491	0.5379
		0.6213	0.82676			0.21852	0.69518			0.51091	0.58561
		0.64583	0.91535			0.46766	0.84118			0.46601	0.62815
		0.81973	0.72239			0.73247	0.98903			1.0653	0.75153
		0.85099	0.76201			0.49216	0.77299			0.48864	0.57036
		0.73941	0.85437			0.48651	0.64604			0.82631	0.58815
		0.43734	0.74893			0.52161	1.0869			0.45592	0.86189
		0.44344	0.91548			0.51346	0.79718			0.9012	0.73769
		0.57073	0.9651			0.50619	1.0146			0.90583	0.91103
		0.40023	0.62348			0.74711	0.81867			0.50687	0.76023
		0.48675	0.67827			0.60546	0.88619			0.94264	1.4976
		0.53036	0.82761			0.75746	0.62155			0.44112	0.70305
		0.70525	0.92655			0.71668	0.8467			0.48707	0.61542
		0.67268	0.89124			0.86301	0.93704			0.52498	0.61922
		0.51114	0.88031			0.59063	0.90791			0.8101	0.5988
		0.47387	0.7682			0.50807	0.8533			0.42349	0.59745
		0.51279	0.91614			0.7222	0.78511			0.93882	0.6234
		0.32223	0.8155			0.78878	0.75148			0.90519	0.66438
		0.66115	0.79252			0.51947	0.75019			0.46089	0.58171
		0.41959	0.74726			0.8088	0.65387			0.85779	0.58717
		0.30637	0.75994			0.71674	0.9682			0.80731	0.9924
		0.65237	0.94632			0.78574	0.94648			0.45473	0.53172
		0.93103	0.66373			0.61542	0.78444			0.52418	0.89675
		0.74918	0.78475			0.41569	0.80165			0.46938	0.79861
		0.40272	0.72096			0.31993	0.96664			0.44416	0.58281
		0.42075	0.78235			0.4572	0.74167			0.41593	0.87742
		0.76168	0.8032			0.35224	0.52875			0.38142	0.7923
		0.7215	0.85113			0.46527	0.58684			0.88449	0.57599
		0.58446	0.74135			0.66802	0.93226			0.88856	0.57017
		0.43938	0.75064			0.69122	1.0414			0.84869	0.83265
		0.67067	0.76592			0.55542	0.76407			0.5256	1.0905
		0.49938	0.85729			0.56481	0.82625			0.53425	0.52985
		0.45305	0.79631			0.55936	0.88609			0.9377	0.55697
		0.52026	0.73774			0.61766	0.64143			0.93207	0.89281
		0.38466	0.82483			0.88046	0.93269			1.0655	0.98264
		0.64786	0.76229			0.6411	0.91311			0.47481	0.92824
		0.81301	0.88892			0.65885	0.78018			0.53673	0.75768
		0.61873	0.86262			0.79826	0.73105			0.99077	0.85584
		0.42037	0.69622			0.84178	0.83745			0.91253	0.55739
		0.6929	0.72369			0.47169	0.59909			0.59981	0.49683
		0.6609	0.75416			0.62364	0.57779			0.54075	0.69701
		0.31068	0.87109			0.57356	0.9884			0.68403	1.09
		0.57845	0.79746			0.52578	0.79484			0.70743	0.9873
		0.78537	0.85183			0.54044	0.7546			0.47492	0.74936
		0.47535	0.76859			0.53724	0.65079			0.5415	0.46641
		0.43032	0.76845			0.49826	0.84816			0.51546	0.90898
		0.57933	0.75141			0.73944	0.92669			0.48222	0.57058
		0.67727	0.84113			0.57019	0.94			0.55906	0.62771
		0.73591	0.73472			0.6669	0.83192			0.86925	0.60556
		0.75006	0.86468			0.48145	0.82705			0.84118	1.0569
		0.46234	0.80588			0.51522	0.76932			0.50089	1.0293
		0.51681	0.76137			0.8231	0.75202			0.66031	0.93359
		0.48461	0.79291			0.74837	0.82541			0.5213	0.56576
		0.49684	0.84719			0.59306	0.73603			0.44395	0.51919
		0.43642	0.87076			0.53921	0.80522			0.55469	0.91256
		0.35252	0.90768			0.81768	0.96188			0.57257	0.67726
		0.45043	0.59595			0.50995	0.72325			0.96181	0.6597
		0.63079	1.0654			0.53823	0.73292			0.56174	0.66224
		0.76041	0.73702			0.67494	0.67938			0.4586	0.91556
		0.62149	0.80757			0.37524	0.7384			0.9961	0.69339
		0.5799	0.82927			0.35839	0.84355			0.48581	0.53337
		0.66143	0.77977			0.57879	0.79009			0.50222	0.56856
		0.47283	0.97371			0.52229	0.65777			0.7941	0.55593
		0.46273	0.93563			0.39774	0.63125			0.84071	0.5978
		0.44619	0.76232			0.76758	0.76204			0.7982	0.88229
		0.53622	0.72113			0.60816	0.7827			0.66865	0.79695
		0.69734	0.81279			0.3651	0.80566			0.96815	1.1178
		0.65258	0.95409			0.47272	0.96805			0.46088	0.88187
		0.376	0.78172			0.53962	0.99757			0.78066	0.95551
		0.61148	0.84669			0.6529	0.81267			0.92762	0.97464
		0.61065	0.92674			0.78854	0.80439			1.1329	0.56681
		0.35202	0.68758			0.69053	0.96205			0.94775	0.59282
		0.37491	0.74284			0.59473	1.0534			0.46742	0.61066
		0.6238	0.72675			0.58171	0.66471			0.89737	0.60327
		0.65596	0.81802			0.76174	0.6256			0.39443	0.88736
		0.56617	0.77751			0.64965	0.61081			0.65511	0.88104
		0.66174	0.92493			0.51609	0.59931			0.64833	1.2419
		0.57272	0.82852			0.38732	0.98723			0.46765	0.86156
		0.65793	0.76988			0.50269	0.86774			0.52456	0.94042
		0.50645	0.84508			0.87926	1.0143			0.74274	0.88465
		0.38888	0.77943			0.9117	0.78537			0.47979	0.60583
		0.46304	0.838			0.70768	0.80524			0.65032	0.62055
		0.54676	0.78832			0.67974	0.63668			0.55133	0.81037
		0.58533	0.89266			1.148	1.0971			0.66827	0.83688
		0.66529	0.94438			0.57415	0.96317			0.46573	1.163
		0.57072	0.73938			0.44539	0.82307			0.4596	0.86642
		0.36493	0.67928			0.51428	0.73738			0.92314	0.81245
		0.38151	0.67689			0.73548	0.89034			0.49565	0.77442
		0.60173	0.89375			0.79513	0.84294			0.62368	0.5516
		0.62506	0.80722			0.6608	1.1224			1.0212	0.57281
		0.45063	0.74012			0.62238	0.8353			0.7131	0.88069
		0.43067	0.65645			0.62467	0.80549			0.33652	0.56844
		0.3801	0.88607			0.82084	0.87258			0.33597	1.2649
		0.41342	0.86702			0.83966	0.94069			0.71603	0.80575
		0.67824	0.84046			0.51873	0.83306			0.8563	0.95914
		0.51001	0.85584			0.59375	1.0169			0.46885	0.70669
		0.30433	0.93117			0.56656	0.88331			0.99496	0.74787
		0.37415	0.94036			0.62758	0.92952			0.87887	0.77062
		0.56828	0.80883			0.35384	0.64719			0.53819	0.54558
		0.57724	0.77816			0.64643	0.92072			0.87102	0.57452
		0.39149	0.75833			0.75388	1.2104			0.44242	0.62574
		0.63191	0.72949			0.49829	0.7918			1.1313	0.7259
		0.47152	0.79072			0.40308	0.85059			0.50657	0.59267
		0.54239	0.87649			0.41718	0.78336			0.47429	0.83267
		0.4794	0.7489			0.69299	0.75602			0.46046	0.93739
		0.4334	0.80447			0.78461	0.8892			0.69929	0.75283
		0.53739	0.8588			0.54759	0.8272			0.94196	0.96022
		0.58215	0.75952			0.34537	0.63509			0.50887	0.74953
		0.49147	0.73128			0.62647	0.9866			1.0532	0.80885
		0.36508	0.68261			0.62274	0.95842			0.51255	0.9903
		0.38967	0.90429			0.32707	0.87089			0.97565	0.84913
		0.45594	0.85929			0.57173	0.80194			0.83252	0.74207
		0.67649	0.71701			0.76563	0.82715			0.52505	0.7524
		0.65607	0.69175			0.88262	0.88185			0.84245	0.54787
		0.53655	0.73074			0.41248	0.68925			0.5756	0.56566
		0.5598	0.78392			0.33058	0.78298			0.83303	0.94514
		0.44832	0.75916			0.60229	0.73079			0.67352	0.70698
		0.42572	0.85139			0.59789	0.81586			0.64375	0.87343
		0.36795	0.86195			0.92363	0.82743			0.80866	0.58506
		0.42271	0.94868			0.81563	0.9066			0.59052	0.57333
		0.43026	0.78992			0.65974	0.80855			1.1031	0.55591
		0.46182	0.87252			0.8775	0.93242			0.55002	0.54795
		0.49165	0.92307			0.8974	0.80156			0.96664	0.81239
		0.6016	0.8573			0.4234	0.83811			0.57925	0.89668
		0.69691	0.7389			0.37533	0.82571			0.56209	0.7474
		0.68103	0.7637			0.64097	0.86924			0.63106	0.87665
		0.49778	0.86829			0.37406	0.76822			0.85847	0.86946
		0.45159	0.78932			0.36136	0.84629			0.9177	0.98315
		0.47815	0.76016			0.66016	0.64866			0.60824	0.68039
		0.4391	0.7395			0.51009	0.88567			0.58583	0.73179
		0.48153	0.82315			0.56104	0.61581			0.48569	1.0757
		0.70358	0.74801			0.69084	0.76934			0.75929	1.1358
		0.74469	0.86626			0.65654	0.85924			0.74965	0.54005
		0.51374	0.80475			0.54685	0.84755			0.46049	0.44845
		0.70903	0.8249			0.82189	0.75367			1.0742	1.0937
		0.74557	0.79812			0.81025	0.73212			0.40369	0.80138
		0.63026	0.83411			0.72409	0.9084			0.46016	0.60721
		0.52757	0.77826			0.70634	0.96267			0.50253	0.60203
		0.44673	0.88992			0.87745	0.82645			1.0423	0.93046
		0.42149	0.90187			0.77197	0.92079			0.83851	0.94504
		0.46063	0.78515			0.84578	0.85579			0.48289	0.61553
		0.65587	0.71185			0.61324	0.8499			1.0325	1.0616
		0.43256	0.84446			0.32492	0.73497			0.70767	0.75283
		0.34251	0.70721			0.48489	0.74338			0.77011	0.89922
		0.40057	0.77079			0.68265	1.0072			0.93384	0.81852
		0.44829	0.85198			0.43389	0.8146			0.4904	0.8423
		0.50513	0.9058			0.35843	0.9972			0.99046	0.87004
		0.54073	0.91211			0.39404	1.014			0.53119	0.66786
		0.49881	0.90521			0.64965	0.79562			0.3857	0.88331
		0.43646	0.78765			0.53272	1.0318			0.65019	0.78773
		0.37152	0.81633			0.32609	0.6348			0.51773	0.56134
		0.45011	0.84438			0.62197	0.98565			0.50739	0.75344
		0.66931	0.89137			0.64657	0.71911			0.7448	0.7966
		0.71441	0.76308			0.73983	0.64127			0.62377	0.5329
		0.59949	0.8147			0.77858	0.73292			0.48089	0.53696
		0.41859	0.77015			0.43584	0.92259			0.90627	0.55192
		0.48175	0.79708			0.49328	0.78187			0.73418	0.5433
		0.50642	0.79385			0.70474	0.90302			0.75052	0.73836
		0.47183	0.93344			0.60153	0.97172			0.44241	1.0034
		0.62212	0.88835			0.63705	0.92561			0.9742	0.78751
		0.68641	0.84294			0.37411	0.92946			0.50235	0.66188
		0.4373	0.89016			0.36088	0.80519			0.8674	0.84052
		0.50618	0.91689			0.47065	0.78572			0.54906	0.80095
		0.47081	1.041			0.78263	0.96292			0.55482	0.80459
		0.40209	1.0187			0.60032	0.75997			0.66189	0.56456
		0.66717	0.7827			0.60639	0.87168			0.9425	0.74707
		0.57642	0.80459			0.59301	0.91868			0.51958	0.61909
		0.56033	0.80809			0.68505	0.88784			0.68707	0.61891
		0.42388	0.96602			0.84107	0.93636			0.77211	0.64134
		0.45469	0.96251			0.51341	0.98774			0.77523	0.91262
		0.75728	0.91283			0.51425	0.8372			0.99718	1.039
		0.57424	0.76042			0.58074	0.78953			0.34617	0.80324
		0.64613	0.7508			0.54535	0.85244			0.31567	1.3054
		0.898	0.72742			0.74947	0.64755			0.46603	0.70268
		0.45118	0.89918			0.51652	0.8551			0.80992	0.66452
		0.46578	0.83361			0.50273	0.92895			0.93287	0.58938
		0.77804	0.81121			0.75637	0.84091			0.94946	0.94008
		0.71006	0.7715			0.78884	0.91474			0.43929	0.62746
		0.64989	0.79439			0.69256	0.81394			0.46197	1.2389
		0.51227	0.78222			0.44402	1.0093			0.99715	1.0818
		0.69291	0.78402			0.41146	1.0593			0.75567	0.75804
		0.42193	0.78529			0.48922	0.67854			1.0173	0.81939
		0.42187	0.80968			0.74757	1.1354			0.7962	0.7247
		0.74237	0.89448			0.68871	0.94471			0.65502	0.82371
		0.75827	0.87504			0.6474	0.82087			0.98521	1.1037
		0.54206	0.81332			0.454	0.80914			0.76523	0.97293
		0.52755	0.89102			0.29554	0.84427			0.84598	0.56193
		0.56221	0.82515			0.47277	0.89542			0.36892	0.9495
		0.60109	0.82465			0.44991	0.59067			0.35427	0.94803
		0.74255	0.80541			0.65235	0.61809			0.64613	0.97517
		0.65406	0.77959			0.84783	1.0906			0.55686	0.73415
		0.70505	0.88003			0.94066	1.0409			0.53766	0.55697
		0.64388	0.82358			0.66525	0.80491			0.63539	0.56309
		0.64782	0.84947			0.48318	0.82906			0.43819	0.51483
		0.69549	0.72354			0.51265	0.92021			0.63626	0.4739
		0.53558	0.82538			0.55584	1.0237			0.53375	0.45718
		0.41763	0.79745			0.63349	0.79339			0.48512	0.66555
		0.39794	0.85645			0.64952	0.78348			0.86772	0.85663
		0.49908	0.85955			0.50055	0.81447			0.54846	0.76187
		0.56341	0.76806			0.71882	0.9369			0.77998	0.74332
		0.40351	0.71083			0.66839	1.0686			0.49803	0.85532
		0.50765	0.6888			0.40431	0.9748			0.85141	0.60506
		0.65835	0.70397			0.66084	0.84078			0.54871	0.57611
		0.64892	0.74534			0.50933	1.0243			0.60175	0.64918
		0.27279	0.78987			0.98094	0.58873			0.69107	0.77559
		0.54487	0.7724			0.58848	0.63797			0.81873	1.1206
		0.4719	0.80132			0.81445	0.84644			0.69027	1.1212
		0.54667	0.9305			0.7543	0.89521			0.78088	0.50828
		0.58335	0.87447			0.84859	0.89711			0.42863	0.50238
		0.55257	0.83369			0.74837	0.93156			0.52631	0.77248
		0.70735	0.87277			0.80957	0.94328			0.41987	0.7598
		0.46786	0.77708			0.6659	0.84732			0.62629	0.58574
		0.4809	0.75537			0.73598	0.78231			0.49105	1.073
		0.68974	0.82164			0.44193	0.73632			0.5539	0.63672
		0.68886	0.81395			0.52741	0.75286			0.99093	1.2418
		0.67882	0.89109			0.35162	0.90728			0.75964	0.84383
		0.44461	0.78425			0.46615	0.82771			0.26926	0.82248
		0.49613	0.86811			0.68926	0.7505			0.34952	0.75869
		0.41113	0.68856			0.7568	0.80033			0.92373	0.57337
		0.41912	0.7062			0.72673	0.69246			0.61094	0.59222
		0.69447	0.72161			0.53256	0.74693			0.86222	0.87118
		0.67236	0.78332			0.31378	0.91217			0.66081	0.60975
		0.51226	0.85415			0.33202	1.0294			0.83748	0.55362
		0.55752	0.89435			0.62204	0.5982			0.51123	0.4474
		0.69696	0.93315			0.86991	0.63693			0.66093	0.43481
		0.52848	0.77547			0.7959	0.90389			0.54584	0.45966
		0.45838	0.76832			0.54809	0.69529			0.92692	0.52712
		0.61215	0.76872			0.35181	0.83591			0.35429	0.84495
		0.58832	0.7431			0.41896	0.84525			0.36241	0.82463
		0.39657	0.83373			0.68367	0.91271			0.93168	0.97198
		0.43056	0.94463			0.63026	0.86364			0.79075	0.83044
		0.76665	0.67052			0.41726	0.88357			0.65355	0.75902
		0.69036	0.80893			0.64128	1.0713			0.5659	1.0305
		0.43852	0.68546			0.80071	1.0349			0.4533	0.83151
		0.39878	0.84524			0.79923	0.8321			0.89137	0.84486
		0.42497	0.79448			0.81163	0.64404			0.59777	0.59542
		0.43517	0.7846			0.88167	1.0258			0.53875	0.81332
		0.61853	0.73377			0.79618	0.89385			0.82928	0.6074
		0.83867	0.74098			0.48534	0.71284			0.97872	0.59568
		0.6741	0.84989			0.55103	0.84852			0.92771	0.61774
		0.47437	0.76962			0.68832	0.75524			0.60767	1.0245
		0.3937	0.82282			0.72784	1.0312			0.56283	0.963
		0.31654	0.85144			0.46553	0.74291			0.70814	0.61236
		0.33766	0.83723			0.4904	0.86407			0.5372	0.57354
		0.57903	0.9585			0.80015	0.82294			0.56846	0.77663
		0.61498	0.83272			0.47606	0.88739			0.5492	0.79727
		0.57913	0.91131			0.62607	0.93763			0.70852	0.92957
		0.4419	0.87974			0.61262	0.82278			0.47576	0.57637
		0.46832	0.79581			0.77036	0.86396			1.1255	1.1944
		0.6607	0.62806			0.84735	0.78882			0.52112	0.88872
		0.61142	0.8571			0.70645	0.80808			0.58292	0.94203
		0.74465	0.9168			0.59841	0.79435			0.90101	0.95766
		0.55832	0.78936			0.84749	0.79976			0.52849	0.56019
		0.4325	0.73974			0.8127	0.84027			0.80574	0.56355
		0.65095	0.82128			0.48231	1.1258			0.83378	0.55251
		0.56693	0.79798			0.45389	0.96352			0.64437	0.56875
		0.38593	0.80721			0.84768	0.6264			1.0429	0.56791
		0.66772	0.86317			0.80353	0.57654			0.53336	0.99763
		0.48605	0.88075			0.95451	0.56291			0.51436	0.53524
		0.49325	0.81159			0.57023	0.78214			0.65637	0.77282
		0.66658	0.81767			0.78458	0.68589			0.60985	0.66852
		0.62115	0.7649			0.61955	0.72908			0.7283	0.64801
		0.42467	0.79712			0.52543	0.6887			0.57136	0.71961
		0.3459	0.73002			0.33739	0.74434			0.45508	0.5802
		0.57114	0.81036			0.6925	0.93278			0.50975	0.75248
		0.49789				0.85313	0.78404			0.95647	0.77084
		0.48204				0.68857	0.93103			0.56553	0.76366
		0.45099				0.57782	0.65773			1.1379	0.56957
		0.49696				0.76173	0.99094			0.8177	0.54857
		0.65667				0.64611	0.89067			0.86321	1.0931
		0.38325				0.72082	0.87481			1.0292	0.61041
		0.37389				0.83516	0.93844			0.44813	0.7712
		0.35564				0.79058	0.88595			0.94098	0.80292
		0.61181				0.56214	0.77473			1.3919	1.0271
		0.68686				0.5953	0.83474			0.79648	0.58294
		0.62561				0.47424	0.89585			0.95842	0.95469
		0.50949				0.53342	0.6368			0.49052	0.97328
		0.55993				0.6607	0.73189			0.8708	0.56302
		0.59877				0.71969	0.78232			0.99121	0.55426
		0.47125				0.44049	0.9219			0.87209	0.55161
		0.68192				0.49546	0.57594			0.86792	0.92187
		0.44251				0.97866	0.5274			0.46502	0.7084
		0.35267				0.60071	0.72712			0.85222	0.67909
		0.6735				0.8007	0.71923			0.50457	0.60154
		0.71113				0.91131	0.88056			0.72697	0.84546
		0.80586				0.60373	0.79641			0.7991	0.89934
		0.59486				0.65692	0.82504			0.50196	0.79688
		0.40708				0.50539	0.88151			1.0523	0.52121
		0.41791				0.45459	0.80045			1.1578	0.51639
		0.45969				0.59907	0.85778			0.50587	0.90758
		0.47982				0.52974	0.66279			0.80493	1.4772
		0.57187				0.63956	0.99453			0.72784	0.87294
		0.50742				0.83845	0.7228			0.80828	0.77211
		0.37864				0.56787	0.80227			0.45632	0.7783
		0.42028				0.5785	0.72194			0.4804	0.52664
		0.43968				0.66914	0.79234			0.5897	0.57261
		0.44765				0.52432	0.87562			0.6787	0.57277
		0.4697				0.52082	0.88424			1.1322	0.59798
		0.70195				0.46679	0.85632			0.47865	0.98466
		0.57294				0.38618	0.53566			1.2328	1.0826
		0.26163				0.60523	0.60738			0.45512	0.73093
		0.41404				0.86577	0.77451			0.48353	0.89081
		0.67204				0.49859	0.75452			0.64294	1.1298
		0.54668				0.54978	0.75532			0.42278	0.58054
		0.40721				0.59817	0.90201			0.87774	0.53355
		0.48042				0.30125	0.88729			0.32017	0.91897
		0.36562				0.72016	0.78991			0.35154	0.90705
		0.38733				0.58813	0.75787			0.50293	1.0912
		0.35612				0.37801	0.71629			0.65581	0.88477
		0.56276				0.71871	0.74478			0.65026	0.80097
		0.69849				0.67595	0.73096			0.82815	0.84065
		0.48481				0.39832	0.76703			0.73267	0.83406
		0.40984				0.54173	0.75877			0.82618	0.58721
		0.48914				0.49941	0.79294			0.52579	0.83727
		0.38337				0.50027	0.76701			0.52072	0.52289
		0.71429				0.81369	0.94269			0.93409	0.50733
		0.47234				0.63226	0.86752			0.44046	0.52966
		0.37922				0.44537	0.75663			0.71202	0.84346
		0.42516				0.33728	0.69529			0.88431	1.1952
		0.36662				0.80883	0.8269			0.83956	0.98233
		0.36575				0.78405	0.87005			0.91715	0.82116
		0.35841				0.41096	0.90679			0.51208	0.54824
		0.66089				0.85672	0.74446			0.64067	0.54844
		0.65695				0.4794	0.73431			0.49544	0.79291
		0.4919				0.36007	0.77474			0.5	1.2665
		0.44932				0.68703	0.97009			0.8707	1.1307
		0.55142				0.60013	0.77122			0.50071	1.3678
		0.5114				0.45892	0.81222			0.57681	0.89367
		0.37465				0.49194	0.96263			0.48687	0.57091
		0.377				0.6414	0.84173			0.94926	0.53893
		0.40033				0.55457	0.85208			0.44481	0.56328
		0.34202				0.52375	0.65312			0.51552	0.77804
		0.50759				0.60057	0.58927			0.99605	0.54835
		0.76291				0.50967	0.79812			0.92681	0.82945
		0.51397				0.76481	0.58044			0.46155	0.97711
		0.32615				0.63949	0.84197			0.4573	0.73931
		0.62645				0.42986	0.75544			0.50226	0.52304
		0.45243				0.42296	0.78583			0.87728	0.5589
		0.48682				0.44411	0.8329			1.089	0.52594
		0.85876				0.61437	0.88084			0.72128	0.52459
		0.6101				0.8858	0.82901			0.57832	0.8409
		0.62641				0.54766	0.79208			0.8269	0.82933
		0.60211				0.49594	0.78791			0.57056	0.71154
		0.32668				0.63112	0.90542			0.94454	0.78652
		0.56799				0.7935	0.92552			0.48104	0.81275
		0.55034				0.73098	0.74621			0.46268	1.054
		0.38578				0.49011	0.71193			1.0725	0.97745
		0.61482				0.4351	0.79358			0.50992	0.57433
		0.40987				0.7503	0.7124			0.9709	0.49211
		0.41567				0.65083	0.93064			0.87732	0.57064
		0.42799				0.831	0.89991			0.80661	0.78635
		0.57376				0.87497	0.8204			0.70825	0.54444
		0.65504				0.73588	0.76958			0.66932	0.53619
		0.4259				0.84174	0.60167			0.98658	0.50859
		0.59477				0.63206	0.76757			0.45159	0.85657
		0.64643				0.52821	0.6187			0.47242	0.51917
		0.50411				0.71879	0.76804			0.69389	0.89772
		0.41651				0.55554	0.7606			0.75377	0.91339
		0.55043				0.55687	0.594			0.66972	0.8438
		0.5619				0.32933	0.82344			1.0269	1.2167
		0.42208				0.54249	0.80845			0.36444	1.2968
		0.55064				0.76123	0.76436			0.31438	0.55492
		0.54141				0.67871	0.77301			0.9569	0.56952
		0.45434				0.45469	0.85198			0.65204	0.94209
		0.47043				0.47301	0.958			0.46132	0.87186
		0.34387				0.71741	0.82879			0.79526	0.58039
		0.57568				0.76175	0.81751			0.48148	0.89468
		0.69097				0.81536	0.94173			0.5654	0.60297
		0.4482				0.41035	0.85069			0.83778	0.97299
		0.39913				0.38115	0.86968			0.43179	1.3451
		0.65606				0.85038	0.75776			0.71296	1.0321
		0.63353				0.48617	1.0017			0.77309	1.0244
		0.64559				0.5583	0.95778			0.52379	1.021
		0.88023				0.73118	0.93743			0.49754	0.54356
		0.44031				0.73899	0.77132			0.47818	0.50299
		0.42234				0.84667	0.81681			0.47907	0.5301
		0.51373				0.90153	1.0006			0.73753	0.47589
		0.49738				0.89878	0.86814			0.50506	0.45355
		0.48789				0.74695	0.74763			1.1579	0.50719
		0.46731				0.72895	0.80798			0.78412	0.55454
		0.48925				0.60725	0.83693			0.63255	0.56977
		0.55825				0.5904	0.95471			0.44156	0.55885
		0.62497				0.75393	0.97139			0.59003	0.56299
		0.63068				0.57647	1.002			0.52201	0.60538
		0.3491				0.32177	0.91198			0.87279	0.90329
		0.41451				0.33428	0.97364			0.59901	0.79718
		0.45631				0.59906	0.99546			0.46521	1.0263
		0.41777				0.84636	0.59098			0.60757	0.75819
		0.38428				0.72278	0.59164			0.63957	0.52102
		0.47214				0.41865	0.86791			1.1654	0.50473
		0.67022				0.36276	1.0615			0.68534	1.0188
		0.61731				0.62827	0.90572			0.95836	0.77104
		0.63514				0.77375	0.79038			0.73604	0.82149
		0.73773				0.6325	1.1303			0.56307	0.67629
		0.71336				0.89065	0.90661			0.50192	1.0242
		0.54306				0.61271	1.0115			0.71369	0.7669
		0.52409				0.34198	0.9018			0.93037	0.70462
		0.79628				0.54876	0.92122			0.54371	0.73215
		0.50078				0.718	0.7985			0.9514	1.0572
		0.3923				0.96603	0.95332			0.86457	0.82014
		0.40978				0.59686	1.0498			0.61759	0.89214
		0.35592				0.42055	0.76133			0.97853	0.59159
		0.53955				0.48376	0.90207			0.72436	0.56133
		0.45375				0.67779	0.95902			0.59036	0.58156
		0.48241				0.66222	0.87107			1.0057	0.99619
		0.63276				0.45919	0.76052			0.41228	0.80274
		0.39769				0.41288	0.73675			0.28801	0.60147
		0.42619				0.61109	0.81718			0.33611	0.52737
		0.65177				0.60211	0.9635			0.89228	0.5588
		0.45256				0.63093	0.88112			0.95817	0.56784
		0.50574				0.43644	0.68458			0.79355	0.77912
		0.69738				0.46395	0.83096			0.50429	0.89714
		0.47415				0.80606	0.84106			1.3007	0.69959
		0.4692				0.87906	0.73916			0.48352	0.82783
		0.48175				0.61185	0.72509			0.4793	0.79591
		0.47331				0.56083	0.83215			0.83608	0.82313
		0.63912				0.58496	0.8162			0.60739	1.1302
		0.89555				0.49667	0.69097			0.48393	1.0265
		0.56695				0.79182	0.84144			0.49496	0.53536
		0.53969				0.7089	0.81227			0.82394	0.55315
		0.46268				0.68447	0.77276			0.72919	0.56412
		0.43063				0.43729	0.69886			0.53021	0.57012
		0.67389				0.37966	0.76282			0.7122	0.53609
		0.77801				0.55229	0.66551			0.59685	0.51556
		0.6432				0.43773	0.54676			0.87403	0.76681
		0.62169				0.46718	0.7623			0.52246	0.97663
		0.66614				0.89291	0.7994			1.0454	0.45407
		0.66963				0.57426	0.65878			0.51892	0.50388
		0.70123				0.60678	0.84633			0.92193	1.3683
		0.75257				0.55397	0.79283			0.55517	0.91811
		0.62003				0.539	0.85979			0.77343	0.92393
		0.45036				0.50055	0.73256			0.80529	0.58498
		0.48271				0.42973	0.77136			0.62774	0.81077
		0.63676				0.74654	0.94354			0.57683	0.95791
		0.74842				0.80793	0.93523			1.0043	1.2429
		0.83249				0.31162	0.80277			1.2963	0.92276
		0.76543				0.53617	0.98242			1.0462	0.78031
		0.38592				0.78585	0.91743			0.49003	0.89002
		0.45626				0.821	0.95246			0.91751	1.1656
		0.78178				0.57475	0.65688			0.85651	0.90797
		0.53756				0.5703	0.84263			0.54191	0.57532
		0.57366				0.68844	1.0278			0.80064	0.57662
		0.73201				0.53998	0.76044			0.8251	0.75976
		0.61009				0.39097	0.90078			0.72636	0.9022
		0.39646				0.78555	0.7748			0.5724	0.97233
		0.61329				0.72664	0.78008			0.66385	0.84009
		0.59807				0.88526	0.65041			0.87758	0.86662
		0.56267				0.79861	0.99208			0.43982	0.62899
		0.4384				0.61706	0.94448			1.2039	0.63789
		0.45506				0.55008	0.90078			0.45366	0.69368
		0.56183				0.58157	0.92975			0.99963	0.88975
		0.68855				0.60411	0.88732			0.77675	0.76323
		0.41093				0.68081	0.77582			0.50048	0.70501
		0.39655				0.72156	0.69541			0.71737	0.74131
		0.34234				0.59089	0.88486			0.45578	0.76803
		0.35412				0.78194	0.64123			0.76054	1.0043
		0.41913				0.36797	0.94759			0.93649	0.55857
		0.66673				0.35355	0.9007			0.43654	0.54027
		0.74938				0.89236	0.90762			0.75458	0.92392
		0.86399				0.53768	0.76335			0.78039	0.83802
		0.51087				0.48368	0.72832			0.81746	0.59388
		0.2475				0.73476	0.77581			0.45081	1.0617
		0.31142				0.72421	0.85983			0.5146	1.0912
		0.53854				0.66702	0.88516			0.9177	0.77059
		0.50977				0.84312	0.76541			0.67684	0.75885
		0.45429				0.64816	0.77877			1.2511	0.90677
		0.63256				0.67571	0.77326			0.43984	1.1298
		0.43418				0.48782	0.88811			0.80603	0.60209
		0.4733				0.52148	0.91476			0.8437	0.86796
		0.41856				0.43039	0.78659			0.53438	0.90413
		0.4974				0.50711	0.83945			0.68617	1.0939
		0.55263				0.82714	0.82879			0.75271	1.0997
		0.51937				0.66982	0.93909			0.51297	0.61213
		0.48728				0.61639	0.64969			0.81244	1.0812
		0.43301				0.61614	0.80783			0.72076	0.66381
		0.35963				0.45443	0.82355			0.2708	0.73377
		0.48934				0.49067	0.7349			0.36739	0.53057
		0.65849				0.71828	0.84325			0.90302	0.5807
		0.28819				0.72647	0.79683			0.71227	1.1323
		0.52909				0.42873	0.72079			0.9327	0.8917
		0.62609				0.46713	0.86192			0.86913	0.80148
		0.39709				0.74278	0.97801			0.93969	0.80966
		0.53492				0.51656	0.73644			0.90252	1.1089
		0.48883				0.57106	0.93388			0.54981	1.5529
		0.33535				0.53419	0.92215			0.91146	1.0471
		0.50457				0.57621	0.75594			0.86795	0.8398
		0.6267				0.49614	0.7687			0.83683	0.55055
		0.69064				0.55276	0.76684			0.43234	0.60442
		0.45309				0.87605	0.61975			1.012	0.63582
		0.32579				0.81753	0.92905			0.48488	0.55057
		0.67078				0.69297	0.78569			0.92617	0.57952
		0.65353				0.45836	0.87452			0.96951	0.57279
		0.65127				0.36851	0.76452			0.53108	0.74418
		0.72706				0.5997	0.77222			0.44872	0.52473
		0.48438				0.74603	0.88376			0.46846	0.52579
		0.6218				0.78069	0.75347			0.8095	0.81627
		0.66042				0.46077	0.90049			0.65065	0.92793
		0.67428				0.81075	0.79383			0.73858	0.85772
		0.61294				0.52192	0.76808			0.34895	0.98454
		0.81376				0.73357	0.84345			0.27023	0.74189
		0.53801				0.63487	0.76842			0.50747	0.6667
		0.69913				0.52888	0.8473			0.42013	0.80346
		0.6885				0.53008	0.74023			0.48979	0.73041
		0.65098				0.59065	0.84466			0.48582	0.71035
		0.35524				0.90017	0.74265			0.58185	0.85212
		0.56843				0.7117	0.61962			0.92275	0.79916
		0.74558				0.44216	0.82086			0.92154	1.1093
		0.50619				0.57056	0.6584			0.45559	0.81981
		0.443				0.81684	0.88968			1.2267	0.59066
		0.47737				0.43024	0.78232			1.0481	0.71763
		0.71747				0.49702	0.88497			0.87623	0.79323
		0.6842				0.62556	0.93481			0.54725	0.87255
		0.60278				0.80033	0.83652			1.2353	0.97492
		0.44722				0.64118	0.84017			0.62014	0.85777
		0.41561				0.62448	0.94753			1.2356	0.58798
		0.40366				0.82598	0.91618			0.47748	0.55449
		0.62524				0.53829	0.89194			1.0081	0.59293
		0.6822				0.73749	0.86106			0.48412	0.89502
		0.63467				0.69613	0.95384			0.48747	0.8255
		0.74977				0.7279	0.80015			0.56573	1.0417
		0.76817				0.79278	0.74559			0.79273	0.82278
		0.7206				0.68229	0.88811			0.47267	0.80148
		0.75043				0.66527	0.87157			0.41929	0.53085
		0.46153				0.47037	0.84339			0.51797	0.52028
		0.54847				0.62941	0.78325			0.87689	0.48358
		0.62112				0.73383	0.93648			0.44665	0.49595
		0.65045				0.43055	0.91597			0.77372	0.99518
		0.46372				0.43281	0.81775			0.80787	1.0746
		0.44975				0.65425	0.75127			0.74694	0.92614
		0.45054				0.3647	0.82151			0.84983	0.89831
		0.36945				0.31432	0.83837			0.8719	0.88173
		0.54729				0.5663	0.7348			0.52663	0.77703
		0.47466				0.54025	0.78191			0.93591	1.036
		0.5485				0.54216	0.79713			0.66341	0.70798
		0.65981				0.81495	0.97772			0.47935	0.60867
		0.62387				0.70494	0.76572			0.87837	1.0408
		0.62769				0.41793	0.79346			0.7081	0.78159
		0.51429				0.47161	0.66152			0.52086	0.49942
		0.42694				0.74038	0.82544			0.51341	0.50607
		0.70696				0.57639	0.87471			0.48352	0.52696
		0.86846				0.3678	0.73433			0.56912	0.86771
		0.69459				0.48121	0.66873			0.73418	0.58925
		0.45797				0.50823	0.91863			0.6013	0.52894
		0.43208				0.76997	0.85116			0.75237	0.55534
		0.48295				0.78444	0.75993			0.43596	0.576
		0.63359				0.51764	0.76451			0.4681	0.53844
		0.64922				0.90009	0.78499			0.55778	0.989
		0.42172				0.66164	0.87338			0.48329	0.54592
		0.45241				0.82281	0.65674			0.8908	0.85959
		0.43236				0.69551	0.79058			0.86877	1.2011
		0.65566				0.44181	0.86671			0.57626	1.0538
		0.43701				0.61771	0.85498			0.81442	1.0652
		0.48492				0.57085	0.95418			0.7318	0.59117
		0.73093				0.53056	0.84893			0.34617	0.60626
		0.79279				0.49822	0.83723			0.33525	0.59873
		0.72309				0.45954	0.9568			0.75182	0.59748
		0.84381				0.53387	0.8753			0.44941	0.63678
		0.68448				0.55832	1.0251			0.63348	0.63959
		0.7607				0.70092	0.92674			0.89879	1.1733
		0.64164				0.70722	0.92403			0.51526	1.3403
		0.37455				0.46049	0.65573			0.99063	0.99689
		0.53032				0.40453	1.0024			0.52651	0.9302
		0.53341				0.62379	0.81684			1.0735	0.63055
		0.39266				0.42009	0.69654			0.47066	1.3015
		0.43382				0.65855	0.73204			1.0167	1.3569
		0.41573				0.53325	0.67864			0.49921	0.64426
		0.40739				0.59088	0.81101			1.0105	1.0347
		0.39964				0.53592	0.75272			0.59338	1.0123
		0.59921				0.77724	0.84487			0.69236	0.55517
		0.6352				0.53698	0.947			0.99278	0.5925
		0.39315				0.49488	0.80919			0.5806	0.53055
		0.55191				0.71016	0.87772			0.65798	0.57342
		0.75857				0.50622	0.94693			0.55823	0.58391
		0.46814				0.52116	0.90745			0.74395	0.58993
		0.471				0.86938	0.88023			0.43146	0.54131
		0.77189				0.44207	1.0468			0.95819	0.46348
		0.53428				0.34333	0.77312			0.50099	0.50059
		0.20591				0.62844	0.71482			0.72447	0.57471
		0.48711				0.77493	0.68352			0.71705	1.4377
		0.81055				0.67188	0.71156			0.70336	1.026
		0.53326				0.52591	0.65708			0.59737	1.156
		0.60378				0.59264	0.65988			0.49618	0.56385
		0.36172				0.39861	0.88387			0.29104	0.85986
		0.37307				0.52989	0.83198			0.35433	0.53518
		0.62389				0.66553	0.77485			0.81716	0.57079
		0.6723				0.78159	0.86383			0.64009	0.5423
		0.48412				0.55234	0.74517			0.54178	0.62645
		0.49894				1.0043	0.79065			0.46035	0.87936
		0.74823				0.98006	0.80523			0.97616	0.68207
		0.53863				0.74367	0.74976			0.80014	0.84118
		0.4617				0.85784	0.69001			0.4723	0.86054
		0.61026				0.8991	0.82692			0.73341	0.77986
		0.64042				0.49546	0.86898			1.0444	0.57312
		0.52316				0.75787	0.78579			0.4581	1.0257
		0.49239				0.83559	0.74163			0.44618	0.86312
		0.5956				0.7004	0.71687			0.5044	0.78894
		0.34093				0.57062	0.8326			0.88118	0.80528
		0.32308				0.97186	0.79392			0.57515	0.52632
		0.55929				0.77671	0.85407			0.86	0.55604
		0.40548				0.61438	0.77894			0.70617	0.54887
		0.53448				0.84796	0.9029			0.55276	0.54293
		0.40003				0.79616	0.8751			0.59401	0.84974
		0.45819				0.69863	0.60204			0.74208	0.59008
		0.45799				0.72963	0.56812			0.52809	0.57405
		0.33212				0.44698	0.84592			0.86645	1.0351
		0.60643				0.66979	0.90284			0.59042	0.83646
		0.61174				0.481	0.58322			0.78734	0.98573
		0.35074				0.7689	0.61928			0.83748	0.77666
		0.59908				0.88513	0.69894			0.79696	1.0275
		0.42119				0.77004	0.68806			0.98199	0.85561
		0.50114				0.51132	0.83873			0.5048	0.57174
		0.39527				0.29599	0.82609			0.56942	0.5663
		0.49325				0.45226	0.74472			0.55229	0.8382
		0.60357				0.67063	0.77202			0.81817	0.77776
		0.65825				0.81142	0.96725			0.65926	0.82592
		0.47848				0.87456	0.84906			0.55197	0.7494
		0.47487				0.75313	0.99357			0.57524	0.94437
		0.72666				0.63295	0.82515			0.52154	0.90701
		0.4676				0.59954	0.82776			0.85045	0.93483
		0.27917				0.77409	0.95357			0.62332	0.71079
		0.62215				0.8905	0.93492			0.82847	0.89737
		0.48765				0.67551	0.84964			0.65373	0.84507
		0.52851				0.89196	1.0306			0.57446	0.5101
		0.65251				0.95502	0.83502			0.86631	0.49966
		0.52479				0.71781	0.88447			0.49224	0.47009
		0.44306				0.77968	0.78235			0.48842	0.54538
		0.4457				0.91808	0.81262			0.91601	0.79822
		0.4483				0.67219	0.76626			0.76921	0.91271
		0.4604				0.42445	0.94346			0.45495	0.92493
		0.44203				0.46158	0.84794			0.75273	0.70786
		0.44972				0.50892	0.80961			0.64944	0.99271
		0.43846				0.70751	0.99879			0.65571	0.7279
		0.4502				0.95101	0.99921			0.97154	0.51675
		0.40446				0.64726	0.88797			0.59826	0.60764
		0.50793				0.67559	0.86827			0.78519	0.62738
		0.40755				0.75265	0.98775			0.64779	0.64391
		0.53733				0.45453	0.88304			0.54042	0.76723
		0.4666				0.60205	0.64998			0.98645	1.0545
		0.37001				0.87539	0.95636			0.79533	0.81996
		0.56525				0.59716	0.80536			0.72644	0.67146
		0.72059				0.88735	0.84136			0.99359	0.95617
		0.4546				0.74508	0.9242			0.5951	1.1564
		0.32302				0.74711	0.90387			0.86359	0.96054
		0.34822				0.48379	0.74788			0.79072	0.55381
		0.36763				0.61364	0.75931			0.44866	0.52979
		0.4647				0.40214	0.7839			0.46102	0.83515
		0.66124				0.39309	0.77197			0.91207	1.1542
		0.48238				0.68042	0.6721			0.53453	1.0637
		0.37401				0.83482	0.88189			0.48719	0.5523
		0.4498				0.64981	0.82958			0.93832	0.54479
		0.67739				0.57117	0.93908			0.90953	0.98481
		0.49366				0.74454	0.9413			0.62773	1.1206
		0.47888				0.86097	0.89025			0.63504	0.74921
		0.63979				0.60729	0.67077			0.71036	0.76453
		0.47861				0.67821	0.72672			0.48045	0.7264
		0.59631				0.64543	0.8201			0.52161	0.8994
		0.66135				0.31134	0.95624			0.45824	0.74082
		0.61181				0.4274	0.62043			0.87004	0.75338
		0.5259				0.66085	0.57481			0.43134	0.97254
		0.53081				0.52786	0.96888			0.65278	0.57905
		0.50523				0.51861	0.80973			0.41746	0.53078
		0.47147				0.75845	0.93586			0.80641	1.0112
		0.44904				0.76733	0.79427			0.43072	0.91897
		0.4216				0.46315	0.71358			0.69439	0.98116
		0.59706				0.70694	0.8127			0.85909	1.0731
		0.57306				0.6083	0.80813			0.9622	1.3828
		0.45647				0.80165	0.93199			0.4971	0.58166
		0.59374				0.50287	0.87323			0.76019	1.0283
		0.68624				0.81485	0.90958			0.88037	0.9546
		0.57414				0.56082	0.78804			0.49537	0.83278
		0.41158				0.56641	0.90147			0.8373	0.54035
		0.47502				0.63139	0.79414			0.51174	0.82518
		0.64053				0.70168	0.64317			0.99357	0.53991
		0.4498				0.91319	1.1549			0.47675	1.206
		0.40632				0.6772	0.89136			0.57492	0.6852
		0.4424				0.64253	0.77394			0.48041	0.96884
		0.46191				0.49696	0.84839			0.56273	1.0211
		0.63374				0.52994	0.81241			0.49462	1.0595
		0.68495				0.42854	0.92683			0.46968	0.76844
		0.63395				0.4733	0.94295			0.51575	0.86563
		0.63502				0.53634	0.77595			0.82684	0.95902
		0.51833				0.53011	0.80871			0.49412	0.62031
		0.56924				0.57804	0.62816			0.65468	0.78458
		0.48751				0.56216	0.68224			0.50642	0.77622
		0.46528				0.45339	1.0054			0.59262	0.90738
		0.41592				0.5797	0.6411			0.92097	0.76201
		0.55003				0.69352	0.6423			0.45018	1.0676
		0.41918				0.63403	0.62486			1.1287	0.89046
		0.43186				0.70308	0.66883			0.54849	0.98954
		0.66399				0.51854	1.0103			0.93564	0.63001
		0.53108				0.84674	0.8571			0.89568	1.0437
		0.43472				0.74111	0.93868			0.60628	0.60034
		0.54341				0.71524	0.7618			0.46367	1.1251
		0.56199				0.57996	0.91145			0.3761	0.54693
		0.41601				0.23752	0.86999			0.53855	1.2966
		0.38396				0.43288	0.76261			0.44412	1.1567
		0.34708				0.62891	0.61205			0.96341	0.58457
		0.62532				0.45958	0.80693			0.72305	1.103
		0.68591				0.42819	0.93202			0.52782	0.57604
		0.68405				0.39722	0.86892			0.40285	0.56336
		0.48469				0.67363	0.75841			0.4865	0.5767
		0.65415				0.51473	0.87835			0.66949	0.57607
		0.62487				0.61336	0.78205			0.42014	0.93275
		0.6083				0.72599	0.77794			0.86494	0.5431
		0.62079				0.72644	0.81322			1.1933	0.63847
		0.39581				0.59609	1.0002			0.48585	0.60154
		0.58455				0.59472	0.69708			0.46073	0.53768
		0.65917				0.50651	0.68139			1.2263	0.51918
		0.67859				0.33413	0.64784			0.89005	0.51987
		0.58459				0.56909	0.9158			0.52904	0.93271
		0.38782				0.83606	0.90419			0.95012	0.78051
		0.46082				0.54085	0.91829			0.51824	0.54722
		0.64654				0.75421	0.8894			0.69035	0.83894
		0.56704				0.69973	0.62909			0.86334	0.54432
		0.42161				0.57628	0.92609			0.55044	0.60527
		0.46154				0.44589	0.71976			0.48163	0.54775
		0.43363				0.61218	0.95405			0.84958	0.86664
		0.40106				0.43637	0.66391			0.63456	1.018
		0.66195				0.6957	0.83607			0.80231	0.91951
		0.82561				0.5918	0.69579			0.90176	0.91532
		0.46646				0.58595	0.819			0.50826	0.98034
		0.48714				0.84536	0.75555			1.0011	0.77427
		0.74407				0.56345	0.63316			0.54599	0.8019
		0.5089				0.69586	0.92749			0.77356	0.75654
		0.53606				0.59698	0.99017			0.86721	0.5547
		0.46974				0.5375	0.79284			0.85997	0.53069
		0.64856				0.79922	0.97084			1.0684	0.77641
		0.39001				0.66477	0.83893			0.75844	0.94137
		0.48943				0.81748	0.58644			0.64498	0.83812
		0.48085				0.80248	0.82809			0.55595	0.84442
		0.38218				0.6351	0.82073			0.79276	1.0882
		0.63566				0.62406	0.8513			0.41214	0.95963
		0.71468				0.61158	0.85438			0.39836	0.88671
		0.58646				0.56084	0.80167			1.021	0.91606
		0.38052				0.44758	0.80495			0.51003	0.56867
		0.36085				0.36111	0.94602			0.93903	0.55308
		0.40938				0.56566	0.63637			0.37291	0.59214
		0.3666				0.70074	0.59533			0.36868	1.0369
		0.58752				0.53644	0.61896			1.0977	0.92141
		0.71046				0.83274	0.86118			0.73472	0.83667
		0.5571				0.71204	0.93242			0.6327	0.73171
		0.5115				0.42555	0.70873			0.47014	0.92879
		0.50597				0.48546	0.71378			0.46104	0.89119
		0.50017				0.98843	0.78982			0.57686	0.84904
		0.56287				0.56326	0.69511			0.75549	1.3097
		0.51231				0.52543	0.84649			0.48728	0.99954
		0.39988				0.53899	0.86808			0.71515	0.862
		0.36046				0.58763	0.95487			0.92441	0.59802
		0.38309				0.34889	0.99155			0.73866	0.54968
		0.34736				0.45166	0.87294			0.46546	0.82077
		0.56298				0.41906	0.95306			0.95674	0.73996
		0.73041				0.69939	0.88214			0.59742	0.6829
		0.56215				0.65724	0.78578			0.50105	0.68071
		0.32991				0.64737	0.75111			0.3691	0.95317
		0.56895				0.68065	0.68678			0.47662	0.77187
		0.62267				0.41473	0.73843			0.92346	0.76257
		0.26689				0.47763	0.94912			0.82791	0.93518
		0.48615				0.56244	0.82064			0.98798	1.0253
		0.5066				0.6758	1.0608			0.55984	0.82808
		0.42246				0.71833	0.74319			0.87307	0.77927
		0.43876				0.57357	0.76306			0.50918	1.1912
		0.4042				0.57549	0.76798			0.81212	1.0685
		0.39704				0.64389	0.998			0.75652	0.81236
		0.62033				0.46265	1.1479			0.4803	0.58293
		0.71454				0.63671	0.65339			0.81005	0.89277
		0.76215				0.82932	0.97741			0.90317	1.046
		0.44454				0.95461	0.90053			0.50883	0.8167
		0.41102				0.72613	0.77359			0.50829	1.0645
		0.62681				0.28047	0.8308			0.68043	0.70244
		0.34646				0.43814	0.95251			0.81695	1.0378
		0.54553				0.48724	0.95851			0.99065	0.76911
		0.59732				0.57662	1.003			0.46763	0.57612
		0.35596				0.46196	0.63011			0.48034	0.55696
		0.44313				0.58758	0.82218			0.77909	0.56126
		0.67237				0.55131	0.61238			0.53854	0.56739
		0.52054				0.90948	0.69004			0.89669	0.81894
		0.35824				0.52077	0.72668			0.78401	0.90292
		0.456				0.5871	0.81974			0.47423	0.54862
		0.67982				0.50649	0.71795			0.43296	0.96657
		0.63537				0.89847	0.8118			1.2368	1.0113
		0.78078				0.61274	0.80989			0.44481	0.84001
		0.49225				0.90131	0.87245			0.43602	0.9607
		0.50068				0.87569	0.86574			0.92619	0.53046
		0.2942				0.7397	0.81801			0.85444	0.49933
		0.5914				0.51539	0.77719			0.82374	0.79532
		0.69364				0.63068	0.89694			0.73985	0.97203
		0.5084				0.65418	0.76983			0.81924	0.81699
		0.52771				0.43123	0.78666			0.73253	0.72506
		0.5596				0.44281	0.86956			1.0225	0.76575
		0.40131				0.41594	0.72246			0.52851	0.9416
		0.39079				0.73299	0.92824			0.81628	0.53952
		0.6273				0.69735	0.65791			0.74506	1.0989
		0.58398				0.67709	0.77481			0.69425	0.80045
		0.55319				0.72681	0.52367			0.7304	1.0094
		0.83396				0.73479	0.40777			0.53193	0.72994
		0.70035				0.49913	0.69648			0.62673	0.60211
		0.66291				0.30613	0.785			0.7045	0.78221
		0.52405				0.63507	1.017			0.8218	0.89995
		0.50487				0.81611	0.87976			0.96652	0.82244
		0.53298				0.55794	0.81549			0.61373	1.0642
		0.51455				0.53644	0.88329			0.56311	0.61169
		0.59706				0.76372	0.96383			0.51901	0.99846
		0.61505				0.98244	0.83755			1.114	0.92572
		0.54358				0.35142	1.0738			0.50406	0.73965
		0.31633				0.33642	0.97828			0.77277	0.74736
		0.27412				0.71527	0.88287			0.69966	0.74989
		0.47328				0.44799	1.0465			0.59401	0.75725
		0.76809				0.4253	0.78575			0.49896	0.59356
		0.48632				0.62486	0.63651			0.55941	0.5274
		0.6156				0.76061	0.97844			0.84327	0.51185
		0.765				0.63492	0.85539			0.96168	0.57189
		0.49344				0.41893	0.98115			0.4962	0.58192
		0.31623				0.42842	0.76727			0.75429	0.53346
		0.41044				0.42675	1.0343			0.61235	0.84271
		0.32506				0.61092	0.9864			0.44737	0.55743
		0.46531				0.78755	0.84552			0.72526	0.77596
		0.65285				0.72575	0.63588			0.91792	0.64887
		0.35907				0.62528	0.77345			0.49372	0.85872
		0.49595				0.52595	0.82972			0.86324	0.83056
		0.57144				0.4488	0.7142			0.78511	0.58583
		0.4321				0.7126	0.80365			0.514	0.96559
		0.44822				0.54463	0.85857			0.7429	0.80127
		0.65724				0.80834	0.79121			0.78243	0.91799
		0.4843				0.53287	0.8282			0.52436	1.0532
		0.23281				0.69789	0.81437			0.74016	0.99667
		0.44544				0.8299	0.71586			0.70937	0.53602
		0.78449				0.76325	0.91173			0.45404	0.60407
		0.57071				0.59895	0.54034			1.0266	0.57368
		0.33416				0.69902	0.85823			0.51624	0.81621
		0.30232				0.50749	0.87284			0.58314	0.79689
		0.50934				0.56977	0.80308			0.58706	0.79009
		0.60498				0.82258	0.87481			0.70754	0.64613
		0.58181				0.6241	0.78368			0.75033	0.89284
		0.68018				0.50462	0.68124			0.93527	0.85867
		0.57909				0.5207	0.80513			0.84977	0.99707
		0.4882				0.64375	0.8432			0.85076	1.0669
		0.42185				0.52717	0.90539			0.88669	0.44824
		0.43592				0.78933	0.74393			0.31843	0.565
		0.37144				0.56753	0.76886			0.36872	0.50203
		0.57617				0.58246	0.88623			0.76514	0.59735
		0.78105				0.9221	0.7956			0.71624	0.63384
		0.74297				0.85341	0.9667			0.73283	0.79497
		0.79122				0.52909	0.91392			0.69513	0.85343
		0.7517				0.31876	0.67409			0.5047	0.87164
		0.5686				0.60541	0.81097			0.41895	0.75667
		0.74717				0.75189	0.81484			0.88495	0.72766
		0.55272				0.73028	0.82133			0.5091	0.83176
		0.659				0.8352	0.72309			0.65065	0.70502
		0.56427				0.66525	0.68553			0.87292	1.0064
		0.43925				0.83675	0.69814			1.0029	0.82186
		0.67047				0.76645	0.86731			0.44165	0.54965
		0.53485				1.0657	0.86276			0.58406	0.60453
		0.50413				0.56824	0.87543			0.90603	0.6264
		0.6379				0.89859	0.92091			0.48122	1.0831
		0.56733				0.65769	0.86681			0.93629	1.1891
		0.41651				0.704	0.75364			0.44617	1.0683
		0.66885				0.48198	0.80456			0.80518	1.1145
		0.50987				0.76754	0.81371			1.0275	0.65357
		0.53743				0.86001	0.83879			0.47133	0.85203
		0.48433				0.89099	0.93807			0.93668	0.60753
		0.66619				0.61869	1.0734			0.51946	0.63957
		0.83343				0.64076	0.84917			0.82833	0.55235
		0.60145				0.91391	0.85846			1.0023	0.56092
		0.44027				0.64824	0.8622			0.57367	0.59154
		0.53356				0.76298	0.95668			0.6667	0.59823
		0.49798				0.77463	0.90263			0.70543	0.93802
		0.5153				0.73548	0.77479			1.1807	0.58256
		0.71224				0.8302	0.9913			0.59369	0.59884
		0.52627				0.52821	0.89116			0.47726	0.58649
		0.47454				0.57994	0.64586			0.43324	1.0076
		0.71338				0.48103	0.74938			0.66131	0.81501
		0.63441				0.54233	0.90944			0.44707	0.53954
		0.39918				0.58799	0.86835			0.7289	0.75217
		0.49401				0.46623	0.85077			0.64438	1.0314
		0.44613				0.46081	0.85586			0.70899	1.1449
		0.5784				0.60125	0.74052			0.42114	0.68437
		0.42532				0.5823	0.73014			0.43504	0.49609
		0.44301				0.77372	0.66036			0.85048	0.52904
		0.73279				0.83435	0.87096			0.52104	0.85488
		0.64262				0.45324	0.746			0.4846	0.60145
		0.5535				0.15102	0.80617			1.0717	0.97834
		0.49491				0.48419	0.78566			0.47408	0.62343
		0.57561				0.61417	0.73326			0.48801	1.313
		0.64936				0.37291	0.76869			0.68159	0.62244
		0.42667				0.59839	0.91778			0.85792	0.53591
		0.46762				0.65746	0.95383			0.97974	0.92902
		0.5783				0.37118	0.76393			0.66546	0.58127
		0.30204				0.71137	0.74178			1.0505	0.56171
		0.54632				0.92864	0.91476			0.56102	0.62825
		0.85453				0.67934	0.85839			0.50363	0.63669
		0.59364				0.7124	0.98257			0.95239	1.0039
		0.39063				0.63599	0.89438			1.0281	0.5741
		0.40531				0.73176	0.71005			0.51101	0.59357
		0.63767				0.52269	0.80544			0.32052	0.539
		0.57214				0.48324	0.75245			0.33292	0.48204
		0.40403				0.52661	1.0312			0.9502	0.72179
		0.48636				0.78904	0.62277			1.0301	0.76317
		0.38614				0.49189	0.58288			0.45767	0.96235
		0.6618				0.60614	0.96613			0.7775	0.80206
		0.78999				0.85386	0.82872			0.94165	0.56924
		0.65026				0.9321	0.87713			0.91425	0.5711
		0.68912				0.37931	0.91343			0.52432	0.54213
		0.63552				0.7637	0.88095			0.73816	0.83429
		0.49216				0.89225	1.1233			0.73106	0.62459
		0.42003				0.4826	0.82128			0.8635	0.85927
		0.47092				0.48553	0.87792			0.87778	0.57518
		0.74428				1.0212	0.62949			0.85909	0.55673
		0.77301				0.56775	0.75133			0.77314	0.56776
		0.66666				0.75205	0.82456			0.9938	0.54593
		0.71044				0.78765	0.50988			0.3172	0.95131
		0.54201				0.78708	0.43014			0.35437	0.56329
		0.48481				0.75446	0.98181			1.2484	0.60702
		0.49365				0.59395	0.60394			0.72053	0.62036
		0.61522				0.65421	0.58207			0.44416	1.028
		0.50271				0.67273	0.88487			0.53829	0.92164
		0.55926				0.41223	0.81997			0.98075	1.2411
		0.35242				0.3981	0.99181			0.95377	1.1375
		0.4201				0.61806	0.65786			1.0621	0.92493
		0.63925				0.71417	0.60011			0.46881	0.6374
		0.41873				0.38223	0.74814			0.55812	0.57556
		0.7151				0.83315	0.67748			0.96545	0.94172
		0.64109				0.72959	0.88145			0.9681	1.2839
		0.59158				0.46898	0.95762			0.71343	0.76338
		0.41068				0.45908	0.69138			0.72942	0.84046
		0.60597				0.80751	0.90716			0.7088	0.74718
		0.38712				0.88872	0.76204			0.49397	0.68844
		0.40841				0.56465	0.63708			0.79005	0.84527
		0.58129				0.48994	0.64797			0.89573	0.87791
		0.34911				0.53235	0.88094			0.51391	0.76046
		0.63122				0.3186	0.96505			0.62038	0.78689
		0.67012				0.56623	0.75728			0.51465	0.7951
		0.47952				0.63196	0.69039			0.50299	0.77642
		0.50882				0.85595	0.79021			0.92216	0.54678
		0.70747				0.49416	0.93855			0.5936	0.56633
		0.47037				0.50663	0.89682			0.99566	0.53795
		0.54804				0.5374	0.869			0.45007	0.75289
		0.81089				0.59046	0.77184			0.68267	0.78064
		0.63319				0.92069	0.99427			0.46852	0.85244
		0.34216				0.55621	0.6036			1.0343	0.5438
		0.39779				0.66054	0.81523			0.52316	0.64385
		0.44229				0.6063	0.95417			0.50488	0.7983
		0.4143				0.796	0.65824			0.98952	0.60395
		0.33787				0.50919	0.84955			0.4563	0.71013
		0.45962				0.46434	0.88864			0.42861	0.89939
		0.48862				0.50309	0.89931			0.89724	0.56502
		0.4002				0.64623	0.81382			0.86955	0.56
		0.59971				0.61458	0.81932			0.3239	0.60589
		0.61929				0.66863	0.99835			0.34269	0.73455
		0.64642				0.80478	0.82897			0.53929	0.97341
		0.46139				0.75768	0.894			0.91279	0.85424
		0.16674				0.57315	0.80168			0.49077	0.61211
		0.45997				0.58843	0.86844			0.98643	0.95496
		0.79134				0.43153	1.0162			0.5124	1.1842
		0.69336				0.44523	0.8705			0.80074	0.81569
		0.56138				0.64487	0.72677			0.46756	0.8788
		0.55107				0.66716	0.76225			0.79635	0.75514
		0.78784				0.63354	0.71334			0.82554	0.94717
		0.3744				0.53158	0.74839			0.46914	0.56006
		0.33927				0.49321	0.71033			0.75275	1.1435
		0.66646				0.73634	0.76918			0.73652	0.56834
		0.63158				0.90057	0.82778			0.53316	0.55342
		0.89461				0.5583	0.77755			0.87562	0.93922
		0.68639				0.61756	0.75559			0.74099	0.56678
		0.81903				0.76868	0.83689			0.54556	0.59111
		0.80273				0.59598	0.80969			0.92589	0.89973
		0.72556				0.99348	0.89422			0.79582	0.80371
		0.46869				0.3263	0.89369			0.51849	0.89548
		0.42896				0.49601	0.81911			0.49345	0.63881
		0.48538				0.31559	0.87295			0.49321	0.86853
		0.62204				0.40483	0.9046			0.7682	1.057
		0.7213				0.34066	0.85319			0.93623	0.73709
		0.74776				0.67311	0.90096			0.78224	0.54891
		0.56264				0.70905	0.87386			0.53429	0.52195
		0.56173				0.54114	0.81131			0.33965	0.93537
		0.43308				0.57894	0.83184			0.4137	0.6724
		0.43599				0.83285	1.0412			0.50753	0.66548
		0.3929				0.97169	0.82958			0.4814	0.78572
		0.47297				0.62467	0.8111			0.68408	1.1438
		0.85				0.96056	0.61521			0.46077	0.91859
		0.66277				0.49348	0.87149			0.48002	0.57081
		0.54969				0.96237	1.0798			0.66316	0.60179
		0.52599				0.72448	0.61084			0.43865	0.85889
		0.54086				0.42294	0.87686			0.6199	1.1737
		0.57482				0.35356	0.59643			0.69645	0.90472
		0.51813				0.61526	1.1314			0.47706	0.81118
		0.60025				0.66033	0.94046			0.52032	0.55095
		0.82769				0.73135	0.60127			0.50937	0.55086
		0.64809				0.54908	0.94063			0.87408	0.53317
		0.71089				0.47469	0.79589			0.39356	0.55105
		0.59436				0.68013	1.0351			0.92939	0.56147
		0.40105				0.8901	0.77688			0.57037	0.59619
		0.59156				0.65748	0.96759			0.43264	0.60659
		0.65486				0.83109	0.94117			0.80443	0.58002
		0.46997				0.85797	0.7886			0.48078	0.92372
		0.47671				0.81954	0.88148			0.80595	0.78961
		0.65819				0.82526	0.81515			0.49148	0.71593
		0.80042				0.58468	0.9419			0.43674	0.84944
		0.44154				0.58773	1.0362			0.96702	0.60091
		0.41699				0.9128	0.98902			0.45988	0.77996
		0.4105				0.64285	1.1217			0.50185	0.87979
		0.45825				0.57197	0.79773			0.82888	0.64251
		0.84657				0.5729	0.91274			0.97017	0.94143
		0.46431				0.70045	0.81573			0.33331	0.93027
		0.45227				0.5897	0.80387			0.31275	0.56245
		0.7971				0.50804	1.1663			0.64125	0.55672
		0.7737				0.62073	0.90691			0.39626	0.96227
		0.85304				0.5863	1.002			0.4337	1.0453
		0.67085				0.36108	0.62366			0.36285	0.82674
		0.67035				0.31627	1.1729			0.39438	0.74422
		0.79985				1.1028	0.9756			0.80288	0.96968
		0.51824				0.72536	0.82347			0.67607	0.60913
		0.42334				0.92646	0.76384			0.61077	0.90325
		0.47249				0.73454	0.89553			0.45391	0.59198
		0.4157				0.89461	0.93828			0.45184	0.55571
		0.48037				0.9435	0.77598			0.49594	0.56824
		0.66095				0.66784	0.86328			0.53612	0.99716
		0.7525				0.45878	0.78308			0.71118	1.0674
		0.64485				0.63465	0.83421			0.50318	0.52524
		0.48095				0.74279	0.99591			0.91871	0.489
		0.68537				0.73326	0.89096			1.0843	1.3664
		0.69877				0.47078	0.9385			0.4827	1.3584
		0.80292				0.49013	0.76441			0.97984	0.60919
		0.40174				0.73879	0.79514			0.47734	1.1126
		0.41615				0.64962	0.83828			1.029	0.73681
		0.64816				0.82846	0.77505			0.42849	0.80201
		0.52079				0.39747	0.80463			0.52461	0.87649
		0.49054				0.4439	0.91034			0.7535	1.1337
		0.50019				0.68201	0.94789			1.0399	0.56532
		0.4994				0.56324	0.76123			1.0341	0.56076
		0.48176				0.47236	0.77362			0.58199	0.54546
		0.41724				0.81525	0.73699			0.53754	0.95036
		0.65545				0.80552	0.82809			0.75719	0.53494
		0.68674				0.43049	0.9018			0.49839	0.55648
		0.44072				0.43006	0.80371			0.54631	0.5356
		0.3831				0.81134	0.90977			0.66861	0.52677
		0.46696				0.78441	0.80809			0.47856	0.97482
		0.70591				0.66257	0.72331			0.78341	0.8581
		0.69119				0.59607	0.70554			1.2164	0.55308
		0.67882				0.50336	0.93587			0.52062	0.60359
		0.49463				0.72533	0.66507			0.63178	0.88962
[truncated: 4,849 more rows]
