# Supplementary material for: Paneth Cell-Rich Regions Separated by a Cluster of Lgr5+ Cells Initiate Crypt Fission in the Intestinal Stem Cell Niche
Source: PLoS Biol. 2016 Jun 27;14(6):e1002491. doi: 10.1371/journal.pbio.1002491 (PMC4922642; doi:10.1371/journal.pbio.1002491)
Supplement: S11 Data — Circularity of the epithelial layers was measured at the end of each 100 h simulation as described in Material and Methods. Values obtained from epithelial layers containing 40%, 60% and 80% Paneth cells are displayed as labelled. Each measurement represents one individual simulation. (XLSX) [file pbio.1002491.s011.xlsx]

## Sheet: Fig 9B
Circularity Values			40% Paneth Cells	60% Paneth Cells	80% Paneth Cells
			0.86412	0.3869	0.12556
			0.76428	0.38281	0.209
			0.76806	0.53477	0.17982
			0.96809	0.6941	0.10392
			0.77746	0.47759	0.18643
			0.8035	0.5569	0.23321
			0.90406	0.36421	0.16725
			0.87292	0.41167	0.17984
			0.95731	0.46649	0.17019
			0.70736	0.51204	0.18995
			0.73155	0.4978	0.16856
			0.95801	0.77896	0.15496
			0.77675	0.6058	0.10008
			0.81376	0.56023	0.21745
			0.62306	0.66436	0.1326
			0.96969	0.60024	0.15923
			0.97315	0.53687	0.12642
			0.95599	0.49761	0.14327
			0.96735	0.52725	0.21848
			0.71335	0.46995	0.13969
			0.9715	0.39549	0.20414
			0.96768	0.37907	0.14043
			0.88619	0.55873	0.15941
			0.7392	0.65543	0.15229
			0.80186	0.40233	0.19935
			0.74655	0.52535	0.18734
			0.97681	0.56322	0.16137
			0.81524	0.60188	0.10852
			0.83616	0.56611	0.19961
			0.97529	0.59702	0.10863
			0.98613	0.6115	0.14858
			0.88375	0.47443	0.21882
			0.77098	0.53719	0.21927
			0.81153	0.62967	0.1512
			0.86296	0.46704	0.19199
			0.95985	0.62715	0.16829
			0.81199	0.58925	0.19062
			0.78648	0.44266	0.17091
			0.88257	0.32936	0.17427
			0.97409	0.55397	0.13434
			0.97153	0.31987	0.19923
			0.87982	0.73434	0.20804
			0.6392	0.44041	0.19429
			0.64322	0.52979	0.25091
			0.963	0.58064	0.18831
			0.88	0.51485	0.083708
			0.67932	0.57462	0.15264
			0.78997	0.5521	0.21139
			0.87994	0.58105	0.1124
			0.97841	0.42718	0.25708
			0.80686	0.44009	0.16818
			0.97785	0.59073	0.32961
			0.87757	0.6329	0.15298
			0.97511	0.61614	0.15981
			0.81319	0.44051	0.13271
			0.98658	0.68676	0.17103
			0.87305	0.26889	0.21835
			0.81741	0.49849	0.12515
			0.67426	0.45857	0.17578
			0.86861	0.76505	0.1168
			0.78704	0.53487	0.20462
			0.72556	0.55572	0.23455
			0.88615	0.59473	0.17927
			0.97223	0.5861	0.15355
			0.72043	0.52144	0.14889
			0.79287	0.69726	0.22615
			0.80384	0.37981	0.15447
			0.67967	0.58405	0.18885
			0.62098	0.50475	0.13228
			0.96749	0.73258	0.22449
			0.873	0.81364	0.25578
			0.8782	0.55377	0.16855
			0.76572	0.75495	0.12638
			0.95768	0.54327	0.13083
			0.79403	0.41594	0.15184
			0.75313	0.61579	0.20819
			0.84623	0.37683	0.15073
			0.71325	0.54288	0.11668
			0.81535	0.46765	0.19104
			0.79765	0.53157	0.15561
			0.73818	0.39694	0.18656
			0.66211	0.70891	0.21766
			0.87401	0.53303	0.13277
			0.96313	0.79029	0.16475
			0.97531	0.62301	0.2434
			0.74841	0.47142	0.2106
			0.87005	0.55581	0.19297
			0.80638	0.62929	0.13966
			0.97063	0.4335	0.090623
			0.73578	0.53384	0.17779
			0.78449	0.54336	0.1788
			0.57956	0.5727	0.17503
			0.80295	0.47194	0.17526
			0.76211	0.5625	0.14773
			0.864	0.54242	0.31912
			0.80863	0.47	0.1876
			0.80747	0.48741	0.15826
			0.6956	0.44954	0.16174
			0.77469	0.45302	0.19098
			0.59651	0.56161	0.15565
