# Supplementary material for: Paneth Cell-Rich Regions Separated by a Cluster of Lgr5+ Cells Initiate Crypt Fission in the Intestinal Stem Cell Niche
Source: PLoS Biol. 2016 Jun 27;14(6):e1002491. doi: 10.1371/journal.pbio.1002491 (PMC4922642; doi:10.1371/journal.pbio.1002491)
Supplement: S12 Data — For each individual cell in an epithelial layer, the cell types of the five neighbouring cells on the right-hand side were recorded. A stem cell is recorded as “0” and a Paneth cell recorded as “1.” The different sheets display values for epithelial layers with Stiffness Ratios 3, 3.75, and 4.5, as labelled. (XLSX) [file pbio.1002491.s012.xlsx]

## Sheet: Fig 9D Stiffness Ratio 3
Cell considered (0 = Stem, 1 = Paneth)	Right Neighbour 1 type	Right Neighbour 2 type	Right Neighbour 3 type	Right Neighbour 4 type	Right Neighbour 5 type
1	0	0	1	0	1
0	0	1	0	1	1
0	1	0	1	1	1
1	0	1	1	1	0
0	1	1	1	0	1
1	1	1	0	1	1
1	1	0	1	1	1
1	0	1	1	1	0
0	1	1	1	0	1
1	1	1	0	1	0
1	1	0	1	0	1
1	0	1	0	1	0
0	1	0	1	0	1
1	0	1	0	1	1
0	1	0	1	1	1
1	0	1	1	1	1
0	1	1	1	1	0
1	1	1	1	0	1
1	1	1	0	1	1
1	1	0	1	1	1
1	0	1	1	1	1
0	1	1	1	1	1
1	1	1	1	1	1
1	1	1	1	1	1
1	1	1	1	1	1
1	1	1	1	1	1
1	1	1	1	1	0
1	1	1	1	0	1
1	1	1	0	1	1
1	1	0	1	1	0
1	0	1	1	0	0
0	1	1	0	0	0
1	1	0	0	0	0
1	0	0	0	0	1
0	0	0	0	1	1
0	0	0	1	1	1
0	0	1	1	1	1
0	1	1	1	1	0
1	1	1	1	0	1
1	1	1	0	1	1
1	1	0	1	1	0
1	0	1	1	0	1
0	1	1	0	1	1
1	1	0	1	1	1
1	0	1	1	1	0
0	1	1	1	0	0
1	1	1	0	0	0
1	1	0	0	0	1
1	0	0	0	1	1
0	0	0	1	1	1
0	0	1	1	1	1
0	1	1	1	1	0
1	1	1	1	0	1
1	1	1	0	1	1
1	1	0	1	1	0
1	0	1	1	0	1
0	1	1	0	1	0
1	1	0	1	0	0
1	0	1	0	0	1
0	1	0	0	1	0
1	0	0	1	0	1
1	1	1	1	0	1
1	1	1	0	1	0
1	1	0	1	0	1
1	0	1	0	1	1
0	1	0	1	1	1
1	0	1	1	1	0
0	1	1	1	0	1
1	1	1	0	1	1
1	1	0	1	1	1
1	0	1	1	1	1
0	1	1	1	1	1
1	1	1	1	1	0
1	1	1	1	0	1
1	1	1	0	1	1
1	1	0	1	1	1
1	0	1	1	1	1
0	1	1	1	1	0
1	1	1	1	0	1
1	1	1	0	1	1
1	1	0	1	1	1
1	0	1	1	1	0
0	1	1	1	0	1
1	1	1	0	1	1
1	1	0	1	1	1
1	0	1	1	1	0
0	1	1	1	0	1
1	1	1	0	1	1
1	1	0	1	1	1
1	0	1	1	1	0
0	1	1	1	0	1
1	1	1	0	1	0
1	1	0	1	0	1
1	0	1	0	1	1
0	1	0	1	1	0
1	0	1	1	0	1
0	1	1	0	1	0
1	1	0	1	0	0
1	0	1	0	0	1
0	1	0	0	1	1
1	0	0	1	1	1
0	0	1	1	1	1
0	1	1	1	1	1
1	1	1	1	1	0
1	1	1	1	0	1
1	1	1	0	1	1
1	1	0	1	1	1
1	0	1	1	1	0
0	1	1	1	0	1
1	1	1	0	1	1
1	1	0	1	1	0
1	0	1	1	0	1
0	1	1	0	1	1
1	1	0	1	1	0
1	0	1	1	0	1
0	1	1	0	1	1
1	1	0	1	1	1
1	0	1	1	1	1
0	1	1	1	1	1
1	1	1	1	1	1
1	1	1	1	1	1
1	1	1	1	1	1
1	1	1	1	1	1
1	1	1	1	1	1
1	1	1	1	1	0
1	1	1	1	0	1
1	0	1	0	1	0
0	1	0	1	0	1
1	0	1	0	1	1
0	1	0	1	1	1
1	0	1	1	1	0
0	1	1	1	0	1
1	1	1	0	1	0
1	1	0	1	0	1
1	0	1	0	1	1
0	1	0	1	1	1
1	0	1	1	1	1
0	1	1	1	1	1
1	1	1	1	1	1
1	1	1	1	1	0
1	1	1	1	0	1
1	1	1	0	1	0
1	1	0	1	0	1
1	0	1	0	1	1
0	1	0	1	1	1
1	0	1	1	1	1
0	1	1	1	1	0
1	1	1	1	0	1
1	1	1	0	1	1
1	1	0	1	1	1
1	0	1	1	1	0
0	1	1	1	0	1
1	1	1	0	1	1
1	1	0	1	1	0
1	0	1	1	0	1
0	1	1	0	1	0
1	1	0	1	0	1
1	0	1	0	1	1
0	1	0	1	1	0
1	0	1	1	0	1
0	1	1	0	1	0
1	1	0	1	0	1
1	0	1	0	1	0
0	1	0	1	0	0
1	0	1	0	0	1
0	1	0	0	1	1
1	0	0	1	1	1
0	0	1	1	1	0
0	1	1	1	0	1
1	1	1	0	1	1
1	1	0	1	1	1
1	0	1	1	1	1
0	1	1	1	1	1
1	1	1	1	1	1
1	1	1	1	1	1
1	1	1	1	1	1
1	1	1	1	1	0
1	1	1	1	0	1
1	1	1	0	1	0
1	1	0	1	0	1
1	0	1	0	1	0
0	1	0	1	0	1
1	0	1	0	1	0
1	1	1	1	1	1
1	1	1	1	1	1
1	1	1	1	1	1
1	1	1	1	1	0
1	1	1	1	0	1
1	1	1	0	1	1
1	1	0	1	1	1
1	0	1	1	1	1
0	1	1	1	1	1
1	1	1	1	1	1
1	1	1	1	1	0
1	1	1	1	0	1
1	1	1	0	1	1
1	1	0	1	1	1
1	0	1	1	1	0
0	1	1	1	0	1
1	1	1	0	1	1
1	1	0	1	1	1
1	0	1	1	1	0
0	1	1	1	0	1
1	1	1	0	1	0
1	1	0	1	0	1
1	0	1	0	1	1
0	1	0	1	1	0
1	0	1	1	0	1
0	1	1	0	1	1
1	1	0	1	1	1
1	0	1	1	1	1
0	1	1	1	1	1
1	1	1	1	1	1
1	1	1	1	1	1
1	1	1	1	1	1
1	1	1	1	1	0
1	1	1	1	0	1
1	1	1	0	1	0
1	1	0	1	0	1
1	0	1	0	1	1
0	1	0	1	1	1
1	0	1	1	1	1
0	1	1	1	1	1
1	1	1	1	1	1
1	1	1	1	1	0
1	1	1	1	0	1
1	1	1	0	1	1
1	1	0	1	1	1
1	0	1	1	1	1
0	1	1	1	1	1
1	1	1	1	1	1
1	1	1	1	1	0
1	1	1	1	0	1
1	1	1	0	1	1
1	1	0	1	1	1
1	0	1	1	1	1
0	1	1	1	1	1
1	1	1	1	1	1
1	1	1	1	1	1
1	1	1	1	1	1
1	0	1	1	1	1
0	1	1	1	1	1
1	1	1	1	1	1
1	1	1	1	1	1
1	1	1	1	1	0
1	1	1	1	0	1
1	1	1	0	1	1
1	1	0	1	1	0
1	0	1	1	0	1
0	1	1	0	1	0
1	1	0	1	0	1
1	0	1	0	1	0
0	1	0	1	0	0
1	0	1	0	0	1
0	1	0	0	1	0
1	0	0	1	0	1
0	0	1	0	1	1
0	1	0	1	1	1
1	0	1	1	1	1
0	1	1	1	1	1
1	1	1	1	1	1
1	1	1	1	1	1
1	1	1	1	1	1
1	1	1	1	1	1
1	1	1	1	1	0
1	1	1	1	0	1
1	1	1	0	1	1
1	1	0	1	1	1
1	0	1	1	1	0
0	1	1	1	0	1
1	1	1	0	1	0
1	1	0	1	0	1
1	0	1	0	1	0
0	1	0	1	0	1
1	0	1	0	1	1
0	1	0	1	1	1
1	0	1	1	1	0
0	1	1	1	0	1
1	1	1	0	1	1
1	1	0	1	1	1
1	0	1	1	1	0
0	1	1	1	0	1
1	1	1	0	1	1
1	1	0	1	1	1
1	0	1	1	1	1
0	1	1	1	1	1
1	1	1	1	1	1
1	1	1	1	1	1
1	1	1	1	1	0
1	1	1	1	0	1
1	1	1	0	1	1
1	1	0	1	1	0
1	0	1	1	0	1
0	1	1	0	1	0
1	1	0	1	0	0
1	0	1	0	0	1
0	1	0	0	1	1
1	0	0	1	1	0
0	0	1	1	0	1
0	1	1	0	1	0
1	1	0	1	0	1
1	0	1	0	1	1
0	1	0	1	1	1
1	0	1	1	1	1
0	1	1	1	1	0
1	1	1	1	0	1
1	1	1	0	1	1
1	1	0	1	1	1
1	0	1	1	1	1
0	1	1	1	1	1
1	1	1	1	1	0
1	1	1	1	0	1
1	1	1	0	1	1
1	1	0	1	1	1
1	0	1	1	1	1
0	1	1	0	1	0
1	1	0	1	0	1
1	0	1	0	1	1
0	1	0	1	1	1
1	0	1	1	1	1
0	1	1	1	1	0
1	1	1	1	0	1
1	1	1	0	1	0
1	1	0	1	0	1
1	0	1	0	1	1
0	1	0	1	1	0
1	0	1	1	0	1
0	1	1	0	1	1
1	1	0	1	1	1
1	0	1	1	1	1
0	1	1	1	1	1
1	1	1	1	1	0
1	1	1	1	0	1
1	1	1	0	1	1
1	1	0	1	1	0
1	0	1	1	0	0
0	1	1	0	0	1
1	1	0	0	1	0
1	0	0	1	0	1
0	0	1	0	1	0
0	1	0	1	0	1
1	0	1	0	1	1
0	1	0	1	1	0
1	0	1	1	0	1
0	1	1	0	1	1
1	1	0	1	1	0
1	0	1	1	0	1
0	1	1	0	1	1
1	1	0	1	1	0
1	0	1	1	0	1
0	1	1	0	1	1
1	1	0	1	1	1
1	0	1	1	1	1
0	1	1	1	1	0
1	1	1	1	0	1
1	1	1	0	1	1
1	1	0	1	1	0
1	0	1	1	0	1
0	1	1	0	1	1
1	1	0	1	1	1
1	0	1	1	1	1
0	1	1	1	1	0
1	1	1	1	0	1
1	1	1	0	1	1
1	1	0	1	1	0
1	0	1	1	0	1
0	1	1	0	1	1
1	1	0	1	1	1
1	0	1	1	1	0
0	1	1	1	0	1
1	1	1	0	1	1
1	1	0	1	1	1
1	0	1	1	1	1
0	1	1	1	1	1
1	1	1	1	1	0
1	1	1	1	0	1
1	1	1	0	1	1
1	1	0	1	1	1
1	0	1	1	1	1
0	1	1	1	1	1
1	1	1	1	1	0
1	1	1	1	0	1
1	1	1	0	1	1
1	1	0	1	1	0
1	0	1	1	0	1
0	1	1	0	1	0
1	1	0	1	1	1
1	0	1	1	1	1
0	1	1	1	1	0
1	1	1	1	0	1
1	1	1	0	1	1
1	1	0	1	1	0
1	0	1	1	0	1
0	1	1	0	1	1
1	1	0	1	1	0
1	0	1	1	0	1
0	1	1	0	1	1
1	1	0	1	1	1
1	0	1	1	1	1
0	1	1	1	1	0
1	1	1	1	0	0
1	1	1	0	0	1
1	1	0	0	1	0
1	0	0	1	0	1
0	0	1	0	1	1
0	1	0	1	1	0
1	0	1	1	0	1
0	1	1	0	1	1
1	1	0	1	1	1
1	0	1	1	1	1
0	1	1	1	1	0
1	1	1	1	0	1
1	1	1	0	1	0
1	1	0	1	0	1
1	0	1	0	1	1
0	1	0	1	1	1
1	0	1	1	1	1
0	1	1	1	1	1
1	1	1	1	1	1
1	1	1	1	1	1
1	1	1	1	1	1
1	1	1	1	1	1
1	1	1	1	1	1
1	1	1	1	1	1
1	1	1	1	1	1
1	1	1	1	1	0
1	1	1	1	0	1
1	1	1	0	1	1
1	1	0	1	1	1
1	0	1	1	1	1
0	1	1	1	1	1
1	1	1	1	1	0
1	1	1	1	0	1
1	1	1	0	1	1
1	1	0	1	1	0
1	0	1	1	0	1
0	1	1	0	1	1
1	1	0	1	1	1
1	0	1	1	1	1
0	1	1	1	1	0
1	1	1	1	0	1
1	1	1	0	1	1
1	1	0	1	1	1
1	0	1	1	1	1
0	1	1	1	1	0
1	1	1	1	0	1
1	1	1	0	1	1
1	1	0	1	1	0
1	0	1	1	0	1
0	1	1	0	1	1
1	1	0	1	1	1
1	0	1	1	1	1
0	1	1	1	1	1
1	1	1	1	1	1
1	1	1	1	1	1
1	1	1	1	1	1
1	1	1	1	1	1
1	1	1	1	1	0
1	1	1	1	0	1
1	1	1	0	1	1
1	1	0	1	1	1
1	0	1	0	1	1
0	1	0	1	1	1
1	0	1	1	1	1
0	1	1	1	1	1
1	1	1	1	1	1
1	1	1	1	1	0
1	1	1	1	0	1
1	1	1	0	1	1
1	1	0	1	1	0
1	0	1	1	0	1
0	1	1	0	1	0
1	1	0	1	0	1
1	0	1	0	1	1
0	1	0	1	1	1
1	0	1	1	1	1
0	1	1	1	1	1
1	1	1	1	1	0
1	1	1	1	0	1
1	1	1	0	1	0
1	1	0	1	0	1
1	0	1	0	1	0
0	1	0	1	0	1
1	0	1	0	1	1
0	1	0	1	1	1
1	0	1	1	1	0
0	1	1	1	0	1
1	1	1	0	1	1
1	1	0	1	1	1
1	0	1	1	1	1
0	1	1	1	1	1
1	1	1	1	1	1
1	1	1	1	1	0
1	1	1	1	0	1
1	1	1	0	1	1
1	1	0	1	1	1
1	0	1	1	1	0
0	1	1	1	0	1
1	1	1	0	1	1
1	1	0	1	1	1
1	0	1	1	1	0
0	1	1	1	0	1
1	1	1	0	1	1
1	1	0	1	1	1
1	0	1	1	1	0
0	1	1	1	0	1
1	1	1	0	1	0
1	1	0	1	0	1
1	0	1	0	1	1
0	1	0	1	1	0
1	0	1	1	0	1
0	1	1	0	1	1
1	1	0	1	1	1
1	0	1	1	1	1
0	1	1	1	1	1
1	1	1	1	1	0
1	1	1	1	0	1
1	1	1	0	1	1
1	1	0	1	1	1
1	0	1	1	1	1
0	1	1	1	1	0
1	1	1	1	0	1
1	1	1	0	1	1
1	1	0	1	1	0
1	0	1	1	0	1
0	1	1	0	1	1
1	1	0	1	1	1
1	0	1	1	1	1
0	1	1	1	1	0
1	1	1	1	0	1
1	1	1	0	1	1
1	1	0	1	1	0
1	0	1	1	0	1
0	1	1	0	1	1
1	1	0	1	1	0
1	0	1	1	0	1
0	1	1	0	1	0
1	1	0	1	0	1
1	0	1	0	1	1
1	1	1	1	1	1
1	1	1	1	1	1
1	1	1	1	1	1
1	1	1	1	1	1
1	1	1	1	1	1
1	1	1	1	1	1
1	1	1	1	1	1
1	1	1	1	1	1
1	1	1	1	1	1
1	1	1	1	1	1
1	1	1	1	1	1
1	1	1	1	1	0
1	1	1	1	0	1
1	1	1	0	1	1
1	1	0	1	1	0
1	0	1	1	0	1
0	1	1	0	1	1
1	1	0	1	1	0
1	0	1	1	0	1
0	1	1	0	1	1
1	1	0	1	1	1
1	0	1	1	1	1
0	1	1	1	1	1
1	1	1	1	1	0
1	1	1	1	0	0
1	1	1	0	0	0
1	1	0	0	0	1
1	0	0	0	1	1
0	0	0	1	1	0
0	0	1	1	0	1
0	1	1	0	1	1
1	1	0	1	1	0
1	0	1	1	0	0
0	1	1	0	0	1
1	1	0	0	1	1
1	0	0	1	1	1
0	0	1	1	1	1
0	1	1	1	1	1
1	1	1	1	1	1
1	1	1	1	1	0
1	1	1	1	0	1
1	1	1	0	1	1
1	1	0	1	1	0
1	0	1	1	0	1
0	1	1	0	1	0
1	1	0	1	0	1
1	0	1	0	1	1
0	1	0	1	1	1
1	0	1	1	1	1
0	1	1	1	1	0
1	1	1	1	0	1
1	1	1	0	1	0
1	1	0	1	0	1
1	0	1	0	1	1
0	1	0	1	1	1
1	0	1	1	1	1
0	1	1	1	1	1
1	1	1	1	1	1
1	0	1	1	1	1
0	1	1	1	1	0
1	1	1	1	0	1
1	1	1	0	1	0
1	1	0	1	0	1
1	0	1	0	1	1
0	1	0	1	1	0
1	0	1	1	0	1
0	1	1	0	1	1
1	1	0	1	1	1
1	0	1	1	1	0
0	1	1	1	0	1
1	1	1	0	1	0
1	1	0	1	0	1
1	0	1	0	1	1
0	1	0	1	1	0
1	0	1	1	0	1
0	1	1	0	1	1
1	1	0	1	1	1
1	0	1	1	1	0
0	1	1	1	0	1
1	1	1	0	1	1
1	1	0	1	1	0
1	0	1	1	0	1
0	1	1	0	1	1
1	1	0	1	1	0
1	0	1	1	0	1
0	1	1	0	1	1
1	1	0	1	1	1
1	0	1	1	1	0
0	1	1	1	0	1
1	1	1	0	1	1
1	1	0	1	1	0
1	0	1	1	0	1
0	1	1	0	1	1
1	1	0	1	1	1
1	0	1	1	1	0
0	1	1	1	0	1
1	1	1	0	1	1
1	1	0	1	1	1
1	0	1	1	1	0
0	1	1	1	0	1
1	1	1	0	1	0
1	1	0	1	0	1
1	0	1	0	1	1
0	1	0	1	1	0
1	0	1	1	0	1
0	1	1	0	1	1
1	1	0	1	1	0
1	0	1	1	0	1
0	1	1	0	1	1
1	1	0	1	1	0
1	0	1	1	0	1
0	1	1	0	1	1
1	1	0	1	1	1
1	0	1	1	1	0
0	1	1	1	0	1
1	1	1	0	1	1
1	1	0	1	1	0
1	0	1	1	0	1
0	1	1	0	1	1
1	1	0	1	1	0
1	0	1	1	0	1
0	1	1	0	1	1
1	1	0	1	1	1
1	0	1	1	1	1
1	1	1	0	1	1
1	1	0	1	1	1
1	0	1	1	1	1
0	1	1	1	1	1
1	1	1	1	1	1
1	1	1	1	1	1
1	1	1	1	1	0
1	1	1	1	0	1
1	1	1	0	1	1
1	1	0	1	1	1
1	0	1	1	1	1
0	1	1	1	1	1
1	1	1	1	1	1
1	1	1	1	1	1
1	1	1	1	1	1
1	1	1	1	1	1
1	1	1	1	1	0
1	1	1	1	0	1
1	1	1	0	1	1
1	1	0	1	1	1
1	0	1	1	1	1
0	1	1	1	1	1
1	1	1	1	1	1
1	1	1	1	1	1
1	1	1	1	1	0
1	1	1	1	0	1
1	1	1	0	1	1
1	1	0	1	1	1
1	0	1	1	1	1
0	1	1	1	1	1
1	1	1	1	1	1
1	1	1	1	1	0
1	1	1	1	0	1
1	1	1	0	1	0
1	1	0	1	0	1
1	0	1	0	1	1
0	1	0	1	1	0
1	0	1	1	0	1
0	1	1	0	1	0
1	1	0	1	0	1
1	0	1	0	1	0
0	1	0	1	0	1
1	0	1	0	1	1
0	1	0	1	1	0
1	0	1	1	0	1
0	1	1	0	1	1
1	1	0	1	1	1
1	0	1	1	1	0
0	1	1	1	0	1
1	1	1	0	1	1
1	1	0	1	1	1
1	0	1	1	1	1
0	1	1	1	1	1
1	1	1	1	1	0
1	1	1	1	0	1
1	1	1	0	1	1
1	1	0	1	1	1
1	0	1	1	1	1
0	1	1	1	1	1
1	1	1	1	1	1
1	1	1	1	1	0
1	1	1	1	0	1
1	1	1	0	1	1
1	1	1	1	1	0
1	1	1	1	0	1
1	1	1	0	1	1
1	1	0	1	1	1
1	0	1	1	1	1
0	1	1	1	1	1
1	1	1	1	1	0
1	1	1	1	0	1
1	1	1	0	1	1
1	1	0	1	1	1
1	0	1	1	1	0
0	1	1	1	0	1
1	1	1	0	1	1
1	1	0	1	1	1
1	0	1	1	1	1
0	1	1	1	1	1
1	1	1	1	1	1
1	1	1	1	1	1
1	1	1	1	1	0
1	1	1	1	0	1
1	1	1	0	1	0
1	1	0	1	0	1
1	0	1	0	1	1
0	1	0	1	1	1
1	0	1	1	1	1
0	1	1	1	1	1
1	1	1	1	1	0
1	1	1	1	0	1
1	1	1	0	1	1
1	1	0	1	1	1
1	0	1	1	1	1
0	1	1	1	1	1
1	1	1	1	1	0
1	1	1	1	0	1
1	1	1	0	1	0
1	1	0	1	0	1
1	0	1	0	1	1
0	1	0	1	1	1
1	0	1	1	1	1
0	1	1	1	1	1
1	1	1	1	1	1
1	1	1	1	1	0
1	1	1	1	0	1
1	1	1	0	1	1
1	1	0	1	1	1
1	0	1	1	1	1
0	1	1	1	1	0
1	1	1	1	0	0
1	1	1	0	0	1
1	1	0	0	1	1
1	0	0	1	1	1
0	0	1	1	1	1
0	1	1	1	1	0
1	1	1	1	0	1
1	1	1	0	1	1
1	1	0	1	1	0
1	0	1	1	0	1
0	1	1	0	1	1
1	1	0	1	1	1
1	0	1	1	1	1
0	1	1	1	1	1
1	1	1	1	1	0
0	0	1	1	0	1
0	1	1	0	1	1
1	1	0	1	1	1
1	0	1	1	1	1
0	1	1	1	1	1
1	1	1	1	1	0
1	1	1	1	0	1
1	1	1	0	1	1
1	1	0	1	1	1
1	0	1	1	1	1
0	1	1	1	1	1
1	1	1	1	1	0
1	1	1	1	0	1
1	1	1	0	1	1
1	1	0	1	1	1
1	0	1	1	1	1
0	1	1	1	1	1
1	1	1	1	1	1
1	1	1	1	1	0
1	1	1	1	0	1
1	1	1	0	1	1
1	1	0	1	1	1
1	0	1	1	1	1
0	1	1	1	1	1
1	1	1	1	1	0
1	1	1	1	0	1
1	1	1	0	1	1
1	1	0	1	1	1
1	0	1	1	1	0
0	1	1	1	0	1
1	1	1	0	1	1
1	1	0	1	1	1
1	0	1	1	1	1
0	1	1	1	1	1
1	1	1	1	1	1
1	1	1	1	1	1
1	1	1	1	1	1
1	1	1	1	1	1
1	1	1	1	1	1
1	1	1	1	1	0
1	1	1	1	0	1
1	1	1	0	1	0
1	1	0	1	0	1
1	0	1	0	1	1
0	1	0	1	1	0
1	0	1	1	0	1
0	1	1	0	1	0
1	1	0	1	0	1
1	0	1	0	1	1
0	1	0	1	1	1
1	0	1	1	1	1
0	1	1	1	1	1
1	1	1	1	1	0
1	1	1	1	0	0
1	1	1	0	0	1
1	1	0	0	1	1
1	0	0	1	1	0
0	0	1	1	0	1
0	1	1	1	1	1
1	1	1	1	1	1
1	1	1	1	1	1
1	1	1	1	1	1
1	1	1	1	1	0
1	1	1	1	0	1
1	1	1	0	1	1
1	1	0	1	1	1
1	0	1	1	1	1
0	1	1	1	1	1
1	1	1	1	1	1
1	1	1	1	1	1
1	1	1	1	1	1
1	1	1	1	1	1
1	1	1	1	1	0
1	1	1	1	0	1
1	1	1	0	1	1
1	1	0	1	1	1
1	0	1	1	1	0
0	1	1	1	0	1
1	1	1	0	1	1
1	1	0	1	1	1
1	0	1	1	1	1
0	1	1	1	1	0
1	1	1	1	0	1
1	1	1	0	1	1
1	1	0	1	1	1
1	0	1	1	1	1
0	1	1	1	1	1
1	1	1	1	1	1
1	1	1	1	1	1
1	1	1	1	1	1
1	1	1	1	1	1
1	1	1	1	1	1
1	1	1	1	1	1
1	1	1	1	1	1
1	1	1	1	1	1
1	1	1	1	1	1
1	1	1	1	1	0
1	1	1	1	0	1
1	1	1	0	1	1
1	1	0	1	1	1
1	0	1	1	1	1
0	1	1	1	1	1
1	1	1	1	1	1
1	1	1	1	1	1
1	1	1	1	1	1
1	1	1	1	1	0
1	1	1	1	0	1
1	1	1	0	1	1
1	1	0	1	1	1
1	0	1	1	1	0
0	1	1	1	0	1
1	1	1	0	1	0
1	1	0	1	0	1
1	0	1	0	1	1
0	1	0	1	1	1
1	0	1	1	1	0
0	1	1	1	0	1
1	1	1	0	1	1
1	1	0	1	1	0
1	0	1	1	0	1
0	1	1	0	1	1
1	1	0	1	1	1
1	0	1	1	1	0
0	1	1	1	0	1
1	1	1	0	1	1
1	1	0	1	1	1
1	0	1	1	1	1
0	1	1	1	1	1
1	1	1	1	1	1
1	1	1	1	1	1
1	1	1	1	1	0
1	1	1	1	0	1
1	1	1	0	1	0
1	1	0	1	0	1
1	0	1	0	1	1
0	1	0	1	1	1
1	0	1	1	1	0
0	1	1	1	0	1
1	1	1	0	1	1
1	1	0	1	1	1
1	0	1	1	1	1
0	1	1	1	1	1
0	0	1	0	0	0
0	1	0	0	0	1
1	0	0	0	1	1
0	0	0	1	1	0
0	0	1	1	0	1
0	1	1	0	1	1
1	1	0	1	1	1
1	0	1	1	1	1
0	1	1	1	1	1
1	1	1	1	1	0
1	1	1	1	0	1
1	1	1	0	1	0
1	1	0	1	0	1
1	0	1	0	1	1
0	1	0	1	1	0
1	0	1	1	0	1
0	1	1	0	1	0
1	1	0	1	0	1
1	0	1	0	1	0
0	1	0	1	0	1
1	0	1	0	1	1
0	1	0	1	1	0
1	0	1	1	0	1
0	1	1	0	1	1
1	1	0	1	1	0
1	0	1	1	0	1
0	1	1	0	1	1
1	1	0	1	1	0
1	0	1	1	0	1
0	1	1	0	1	1
1	1	0	1	1	1
1	0	1	1	1	1
0	1	1	1	1	1
1	1	1	1	1	0
1	1	1	1	0	1
1	1	1	0	1	1
1	1	0	1	1	0
1	0	1	1	0	1
0	1	1	0	1	1
1	1	0	1	1	1
1	0	1	1	1	0
0	1	1	1	0	1
1	1	1	0	1	0
1	1	0	1	0	1
1	0	1	0	1	0
0	1	0	1	0	1
1	0	1	0	1	1
0	1	0	1	1	1
1	0	1	1	1	1
0	1	1	1	1	1
1	1	1	1	1	0
1	1	1	1	0	1
1	1	1	0	1	1
1	1	0	1	1	1
1	0	1	1	1	0
0	1	1	1	0	0
1	1	1	0	0	1
1	1	0	0	1	0
1	0	0	1	0	0
0	0	1	0	0	0
1	1	1	1	0	1
1	1	1	0	1	0
1	1	0	1	0	1
1	0	1	0	1	1
0	1	0	1	1	1
1	0	1	1	1	0
0	1	1	1	0	1
1	1	1	0	1	1
1	1	0	1	1	1
1	0	1	1	1	1
0	1	1	1	1	1
1	1	1	1	1	0
1	1	1	1	0	1
1	1	1	0	1	1
1	1	0	1	1	1
1	0	1	1	1	1
0	1	1	1	1	1
1	1	1	1	1	0
1	1	1	1	0	1
1	1	1	0	1	1
1	1	0	1	1	1
1	0	1	1	1	1
0	1	1	1	1	1
1	1	1	1	1	1
1	1	1	1	1	1
1	1	1	1	1	0
1	1	1	1	0	0
1	1	1	0	0	1
1	1	0	0	1	0
1	0	0	1	0	0
0	0	1	0	0	1
0	1	0	0	1	1
1	0	0	1	1	1
0	0	1	1	1	1
0	1	1	1	1	1
1	1	1	1	1	1
1	1	1	1	1	0
1	1	1	1	0	1
1	1	1	0	1	1
1	1	0	1	1	1
1	0	1	1	1	1
0	1	1	1	1	0
1	1	1	1	0	0
1	1	1	0	0	1
1	1	0	0	1	1
1	0	0	1	1	1
0	0	1	1	1	0
0	1	1	1	0	1
1	1	1	0	1	1
1	1	0	1	1	1
1	0	1	1	1	1
0	1	1	1	1	1
1	1	1	1	1	1
1	1	1	1	1	1
1	1	1	1	1	1
1	1	1	1	1	0
1	1	1	1	0	1
1	1	1	0	1	0
1	1	0	1	0	1
1	0	1	0	1	1
0	1	0	1	1	1
1	0	1	1	1	1
0	1	1	1	1	1
1	1	1	1	1	0
1	1	1	1	0	1
1	1	1	0	1	0
1	1	0	1	0	1
1	0	1	0	1	1
0	1	0	1	1	0
1	0	1	1	0	1
0	1	1	0	1	1
1	1	0	1	1	1
1	0	1	1	1	0
0	1	1	1	0	1
1	1	1	0	1	0
1	1	0	1	0	1
1	0	1	0	1	1
0	1	0	1	1	1
1	0	1	1	1	1
0	1	1	1	1	1
1	1	1	1	1	1
1	1	1	1	1	0
1	1	1	1	0	1
1	1	1	0	1	1
1	1	0	1	1	1
1	0	1	1	1	1
0	1	1	1	1	1
1	1	1	1	1	0
1	1	1	1	0	1
1	1	1	0	1	1
1	1	0	1	1	1
1	0	1	1	1	0
0	1	1	1	0	0
1	1	1	0	0	1
1	1	0	0	1	1
1	0	0	1	1	1
0	0	1	1	1	1
0	1	1	1	1	1
1	1	1	1	1	0
1	1	1	1	0	1
1	1	1	0	1	1
1	1	0	1	1	0
1	0	1	1	0	1
0	1	1	0	1	1
1	1	0	1	1	0
1	0	1	1	0	1
0	1	1	0	1	1
1	1	0	1	1	1
1	0	1	1	1	1
0	1	1	1	1	1
1	1	1	1	1	1
1	1	1	1	1	0
1	1	1	1	0	1
1	1	1	0	1	1
1	1	0	1	1	1
1	0	1	1	1	0
0	1	1	1	0	1
1	1	1	0	1	1
1	1	0	1	1	1
1	0	1	1	1	1
0	1	1	1	1	1
1	1	1	1	1	1
1	1	1	1	1	1
1	1	1	1	1	1
1	1	1	1	1	1
1	1	1	1	1	1
1	1	1	1	1	1
1	1	1	1	1	1
1	1	1	1	1	1
1	1	1	1	1	1
1	1	1	1	1	1
1	1	1	1	1	0
1	1	1	1	0	1
1	1	1	0	1	1
1	1	0	1	1	1
1	0	1	1	1	0
0	1	1	1	0	1
1	1	1	0	1	0
1	1	1	1	1	0
1	1	1	1	0	1
1	1	1	0	1	1
1	1	0	1	1	0
1	0	1	1	0	1
0	1	1	0	1	1
1	1	0	1	1	1
1	0	1	1	1	1
0	1	1	1	1	1
1	1	1	1	1	1
1	1	1	1	1	1
1	1	1	1	1	1
1	1	1	1	1	0
1	1	1	1	0	0
1	1	1	0	0	1
1	1	0	0	1	0
1	0	0	1	0	0
0	0	1	0	0	1
0	1	0	0	1	1
1	0	0	1	1	1
0	0	1	1	1	0
0	1	1	1	0	1
1	1	1	0	1	1
1	1	0	1	1	0
1	0	1	1	0	1
0	1	1	0	1	1
1	1	0	1	1	1
1	0	1	1	1	0
0	1	1	1	0	1
1	1	1	0	1	1
1	1	0	1	1	1
1	0	1	1	1	1
0	1	1	1	1	1
1	1	1	1	1	1
1	1	1	1	1	0
1	1	1	1	0	1
1	1	1	0	1	1
1	1	0	1	1	1
1	0	1	1	1	0
0	1	1	1	0	1
1	1	1	0	1	1
1	1	0	1	1	1
1	0	1	1	1	1
0	1	1	1	1	1
1	1	1	1	1	1
1	1	1	1	1	1
1	1	1	1	1	1
1	1	1	1	1	0
1	1	1	1	0	1
1	1	1	0	1	0
1	1	0	1	0	0
1	0	1	0	0	1
0	1	0	0	1	0
1	0	0	1	0	1
0	0	1	0	1	1
0	1	0	1	1	1
1	0	1	1	1	1
0	1	1	1	1	1
1	1	1	1	1	0
1	1	1	1	1	1
1	1	1	1	1	0
1	1	1	1	0	1
1	1	1	0	1	1
1	1	0	1	1	1
1	0	1	1	1	1
0	1	1	1	1	0
1	1	1	1	0	0
1	1	1	0	0	0
1	1	0	0	0	0
1	0	0	0	0	1
0	0	0	0	1	1
0	0	0	1	1	1
0	0	1	1	1	0
0	1	1	1	0	1
1	1	1	0	1	1
1	1	0	1	1	0
1	0	1	1	0	1
0	1	1	0	1	0
1	1	0	1	0	1
1	0	1	0	1	1
0	1	0	1	1	1
1	0	1	1	1	1
0	1	1	1	1	0
1	1	1	1	0	1
1	1	1	0	1	1
1	1	0	1	1	1
1	0	1	1	1	0
0	1	1	1	0	1
1	1	1	0	1	1
1	1	0	1	1	0
1	0	1	1	0	1
0	1	1	0	1	1
1	1	0	1	1	1
1	0	1	1	1	1
0	1	1	1	1	1
1	1	1	1	1	0
1	1	1	1	0	1
1	1	1	0	1	1
1	1	0	1	1	1
1	0	1	1	1	0
0	1	1	1	0	1
1	1	1	0	1	1
1	1	0	1	1	1
1	0	1	1	1	1
0	1	1	1	1	1
1	1	1	1	1	1
1	1	1	1	1	1
1	1	1	1	1	1
1	1	1	1	1	1
1	1	1	1	1	1
1	1	1	1	1	0
1	1	1	1	0	1
1	1	1	0	1	1
1	1	0	1	1	1
1	0	1	1	1	1
0	1	1	1	1	1
1	1	1	1	1	1
1	1	1	1	1	1
1	1	1	1	1	1
1	1	1	1	1	1
1	1	1	1	1	1
1	1	1	1	1	0
1	1	1	1	0	1
1	1	1	0	1	1
1	1	0	1	1	1
1	0	1	1	1	1
0	1	1	1	1	1
1	1	1	1	1	1
1	0	1	1	0	1
0	1	1	0	1	1
1	1	0	1	1	1
1	0	1	1	1	1
0	1	1	1	1	1
1	1	1	1	1	1
1	1	1	1	1	1
1	1	1	1	1	1
1	1	1	1	1	0
1	1	1	1	0	1
1	1	1	0	1	1
1	1	0	1	1	1
1	0	1	1	1	0
0	1	1	1	0	1
1	1	1	0	1	1
1	1	0	1	1	0
1	0	1	1	0	1
0	1	1	0	1	1
1	1	0	1	1	1
1	0	1	1	1	1
0	1	1	1	1	1
1	1	1	1	1	1
1	1	1	1	1	1
1	1	1	1	1	1
1	1	1	1	1	0
1	1	1	1	0	1
1	1	1	0	1	1
1	1	0	1	1	1
1	0	1	1	1	1
0	1	1	1	1	0
1	1	1	1	0	1
1	1	1	0	1	1
1	1	0	1	1	1
1	0	1	1	1	0
0	1	1	1	0	1
1	1	1	0	1	1
1	1	0	1	1	1
1	0	1	1	1	0
0	1	1	1	0	1
1	1	1	0	1	1
1	1	0	1	1	1
1	0	1	1	1	1
0	1	1	1	1	1
1	1	1	1	1	1
1	1	1	1	1	0
1	1	1	1	0	1
1	1	1	0	1	0
1	1	0	1	0	1
1	0	1	0	1	1
0	1	0	1	1	1
1	0	1	1	1	1
0	1	1	1	1	1
1	1	1	1	1	0
1	1	1	1	0	1
1	1	1	0	1	0
1	1	0	1	0	1
1	0	1	0	1	1
0	1	0	1	1	0
1	0	1	1	0	1
1	1	1	1	0	1
1	1	1	0	1	1
1	1	0	1	1	1
1	0	1	1	1	1
0	1	1	1	1	1
1	1	1	1	1	1
1	1	1	1	1	1
1	1	1	1	1	1
1	1	1	1	1	1
1	1	1	1	1	1
1	1	1	1	1	0
1	1	1	1	0	1
1	1	1	0	1	1
1	1	0	1	1	1
1	0	1	1	1	1
0	1	1	1	1	1
1	1	1	1	1	1
1	1	1	1	1	1
1	1	1	1	1	1
1	1	1	1	1	0
1	1	1	1	0	1
1	1	1	0	1	0
1	1	0	1	0	0
1	0	1	0	0	1
0	1	0	0	1	0
1	0	0	1	0	1
0	0	1	0	1	1
0	1	0	1	1	1
1	0	1	1	1	1
0	1	1	1	1	1
1	1	1	1	1	1
1	1	1	1	1	1
1	1	1	1	1	1
1	1	1	1	1	0
1	1	1	1	0	1
1	1	1	0	1	1
1	1	0	1	1	1
1	0	1	1	1	0
0	1	1	1	0	1
1	1	1	0	1	1
1	1	0	1	1	0
1	0	1	1	0	1
0	1	1	0	1	1
1	1	0	1	1	1
1	0	1	1	1	1
0	1	1	1	1	1
1	1	1	1	1	1
1	1	1	1	1	1
1	1	1	1	1	1
1	1	1	1	1	1
1	1	1	1	1	0
1	1	1	1	0	1
1	1	1	0	1	0
1	1	0	1	0	1
1	0	1	0	1	1
0	1	0	1	1	1
1	0	1	1	1	1
0	1	1	1	1	0
1	1	1	1	0	1
1	1	0	1	1	1
1	0	1	1	1	0
0	1	1	1	0	1
1	1	1	0	1	1
1	1	0	1	1	0
1	0	1	1	0	1
0	1	1	0	1	1
1	1	0	1	1	1
1	0	1	1	1	1
0	1	1	1	1	1
1	1	1	1	1	1
1	1	1	1	1	1
1	1	1	1	1	1
1	1	1	1	1	1
1	1	1	1	1	1
1	1	1	1	1	1
1	1	1	1	1	0
1	1	1	1	0	1
1	1	1	0	1	0
1	1	0	1	0	1
1	0	1	0	1	0
0	1	0	1	0	1
1	0	1	0	1	0
0	1	0	1	0	1
1	0	1	0	1	0
0	1	0	1	0	1
1	0	1	0	1	1
0	1	0	1	1	1
1	0	1	1	1	1
0	1	1	1	1	0
1	1	1	1	0	1
1	1	1	0	1	1
1	1	0	1	1	1
1	0	1	1	1	1
0	1	1	1	1	1
1	1	1	1	1	1
1	1	1	1	1	1
1	1	1	1	1	1
1	1	1	1	1	1
1	1	1	1	1	1
1	1	1	1	1	1
1	1	1	1	1	1
1	1	1	1	1	0
1	1	1	1	0	1
1	1	1	0	1	1
1	1	0	1	1	1
1	0	1	1	1	1
0	1	1	1	1	0
1	1	1	1	0	0
1	1	1	0	0	0
1	1	0	0	0	1
1	0	0	0	1	1
0	0	0	1	1	1
0	0	1	1	1	1
0	1	1	1	1	0
1	1	1	1	0	1
1	1	1	0	1	1
1	1	0	1	1	1
1	1	1	0	1	1
1	1	0	1	1	0
1	0	1	1	0	0
0	1	1	0	0	1
1	1	0	0	1	1
1	0	0	1	1	0
0	0	1	1	0	1
0	1	1	0	1	0
1	1	0	1	0	1
1	0	1	0	1	1
0	1	0	1	1	1
1	0	1	1	1	1
0	1	1	1	1	1
1	1	1	1	1	1
1	1	1	1	1	1
1	1	1	1	1	0
1	1	1	1	0	1
1	1	1	0	1	1
1	1	0	1	1	0
1	0	1	1	0	1
0	1	1	0	1	1
1	1	0	1	1	1
1	0	1	1	1	1
0	1	1	1	1	0
1	1	1	1	0	1
1	1	1	0	1	1
1	1	0	1	1	1
1	0	1	1	1	0
0	1	1	1	0	0
1	1	1	0	0	1
1	1	0	0	1	1
1	0	0	1	1	1
0	0	1	1	1	1
0	1	1	1	1	1
1	1	1	1	1	1
1	1	1	1	1	1
1	1	1	1	1	0
1	1	1	1	0	1
1	1	1	0	1	1
1	1	0	1	1	1
1	0	1	1	1	1
0	1	1	1	1	1
1	1	1	1	1	1
1	1	1	1	1	1
1	1	1	1	1	1
1	1	1	1	1	0
1	1	1	1	0	1
1	1	1	0	1	0
1	1	0	1	0	0
1	0	1	0	0	1
0	1	0	0	1	1
1	0	0	1	1	1
0	0	1	1	1	1
0	1	1	1	1	1
1	1	1	1	1	1
1	1	1	1	1	1
1	1	1	1	1	1
1	1	1	1	1	1
1	1	1	1	1	0
1	1	1	1	0	1
1	1	1	0	1	1
0	1	1	0	1	0
1	1	0	1	0	1
1	0	1	0	1	1
0	1	0	1	1	0
1	0	1	1	0	1
0	1	1	0	1	1
1	1	0	1	1	1
1	0	1	1	1	1
0	1	1	1	1	0
1	1	1	1	0	1
1	1	1	0	1	1
1	1	0	1	1	0
1	0	1	1	0	1
0	1	1	0	1	1
1	1	0	1	1	1
1	0	1	1	1	1
0	1	1	1	1	1
1	1	1	1	1	1
1	1	1	1	1	1
1	1	1	1	1	1
1	1	1	1	1	1
1	1	1	1	1	0
1	1	1	1	0	1
1	1	1	0	1	1
1	1	0	1	1	1
1	0	1	1	1	1
0	1	1	1	1	1
1	1	1	1	1	0
1	1	1	1	0	1
1	1	1	0	1	0
1	1	0	1	0	0
1	0	1	0	0	1
0	1	0	0	1	0
1	0	0	1	0	1
0	0	1	0	1	1
0	1	0	1	1	0
1	0	1	1	0	1
0	1	1	0	1	1
1	1	0	1	1	0
1	0	1	1	0	0
0	1	1	0	0	1
1	1	0	0	1	1
1	0	0	1	1	0
0	0	1	1	0	1
0	1	1	0	1	1
1	1	0	1	1	1
1	0	1	1	1	1
0	1	1	1	1	1
1	1	1	1	1	1
1	1	1	1	1	1
1	1	1	1	1	1
1	1	1	1	1	0
1	1	1	1	0	1
1	1	1	0	1	1
1	1	0	1	1	1
1	0	1	1	1	1
0	1	1	1	1	1
1	1	1	1	1	0
1	1	1	1	0	1
1	1	1	0	1	1
1	1	0	1	1	1
1	0	1	1	1	0
0	1	1	1	0	0
1	1	1	0	0	1
1	1	0	0	1	1
1	0	0	1	1	0
0	0	1	1	0	1
0	1	1	0	1	0
1	0	1	1	1	1
0	1	1	1	1	1
1	1	1	1	1	1
1	1	1	1	1	1
1	1	1	1	1	1
1	1	1	1	1	1
1	1	1	1	1	1
1	1	1	1	1	1
1	1	1	1	1	1
1	1	1	1	1	1
1	1	1	1	1	1
1	1	1	1	1	1
1	1	1	1	1	0
1	1	1	1	0	1
1	1	1	0	1	0
1	1	0	1	0	1
1	0	1	0	1	1
0	1	0	1	1	0
1	0	1	1	0	1
0	1	1	0	1	0
1	1	0	1	0	0
1	0	1	0	0	0
0	1	0	0	0	1
1	0	0	0	1	1
0	0	0	1	1	0
0	0	1	1	0	1
0	1	1	0	1	0
1	1	0	1	0	1
1	0	1	0	1	0
0	1	0	1	0	1
1	0	1	0	1	1
0	1	0	1	1	1
1	0	1	1	1	0
0	1	1	1	0	1
1	1	1	0	1	0
1	1	0	1	0	0
1	0	1	0	0	1
0	1	0	0	1	1
1	0	0	1	1	1
0	0	1	1	1	1
0	1	1	1	1	1
1	1	1	1	1	1
1	1	1	1	1	1
1	1	1	1	1	1
1	1	1	1	1	1
1	1	1	1	1	1
1	1	1	1	1	1
1	1	1	1	1	1
1	1	1	1	1	1
1	1	1	1	1	1
1	1	1	1	1	1
1	1	1	1	1	1
1	1	1	1	1	0
1	1	1	1	0	1
1	1	1	0	1	1
1	1	0	1	1	1
1	0	1	1	1	1
0	1	1	1	1	1
1	1	1	1	1	1
1	1	1	1	1	0
1	1	1	1	0	1
1	1	1	0	1	1
1	1	0	1	1	1
1	0	1	1	1	1
1	1	1	1	1	0
1	1	1	1	0	1
1	1	1	0	1	1
1	1	0	1	1	0
1	0	1	1	0	1
0	1	1	0	1	1
1	1	0	1	1	1
1	0	1	1	1	1
0	1	1	1	1	1
1	1	1	1	1	1
1	1	1	1	1	1
1	1	1	1	1	0
1	1	1	1	0	1
1	1	1	0	1	1
1	1	0	1	1	1
1	0	1	1	1	1
0	1	1	1	1	1
1	1	1	1	1	0
1	1	1	1	0	1
1	1	1	0	1	0
1	1	0	1	0	1
1	0	1	0	1	1
0	1	0	1	1	0
1	0	1	1	0	1
0	1	1	0	1	1
1	1	0	1	1	1
1	0	1	1	1	1
0	1	1	1	1	1
1	1	1	1	1	0
1	1	1	1	0	1
1	1	1	0	1	1
1	1	0	1	1	1
1	0	1	1	1	1
0	1	1	1	1	1
1	1	1	1	1	1
1	1	1	1	1	1
1	1	1	1	1	0
1	1	1	1	0	1
1	1	1	0	1	1
1	1	0	1	1	0
1	0	1	1	0	1
0	1	1	0	1	0
1	1	0	1	0	1
1	0	1	0	1	1
0	1	0	1	1	1
1	0	1	1	1	0
0	1	1	1	0	1
1	1	1	0	1	1
1	1	0	1	1	1
1	0	1	1	1	0
0	1	1	1	0	1
1	1	1	0	1	1
1	1	0	1	1	0
1	0	1	1	0	1
0	1	1	0	1	1
1	1	0	1	1	1
1	0	1	1	1	1
0	1	1	1	1	0
1	1	1	1	0	1
1	1	1	0	1	1
1	1	0	1	1	0
1	0	1	1	0	1
0	1	1	0	1	1
1	1	0	1	1	1
1	0	1	1	1	1
0	1	1	1	1	1
1	1	1	1	1	1
1	1	1	1	1	1
1	1	1	1	1	0
1	1	1	1	1	1
1	1	1	1	1	0
1	1	1	1	0	1
1	1	1	0	1	0
1	1	0	1	0	0
1	0	1	0	0	1
0	1	0	0	1	1
1	0	0	1	1	1
0	0	1	1	1	0
0	1	1	1	0	1
1	1	1	0	1	1
1	1	0	1	1	1
1	0	1	1	1	1
0	1	1	1	1	0
1	1	1	1	0	1
1	1	1	0	1	1
1	1	0	1	1	1
1	0	1	1	1	0
0	1	1	1	0	0
1	1	1	0	0	1
1	1	0	0	1	1
1	0	0	1	1	1
0	0	1	1	1	0
0	1	1	1	0	1
1	1	1	0	1	1
1	1	0	1	1	1
1	0	1	1	1	1
0	1	1	1	1	1
1	1	1	1	1	0
1	1	1	1	0	1
1	1	1	0	1	0
1	1	0	1	0	1
1	0	1	0	1	1
0	1	0	1	1	0
1	0	1	1	0	1
0	1	1	0	1	0
1	1	0	1	0	1
1	0	1	0	1	1
0	1	0	1	1	0
1	0	1	1	0	1
0	1	1	0	1	1
1	1	0	1	1	1
1	0	1	1	1	1
0	1	1	1	1	1
1	1	1	1	1	0
1	1	1	1	0	1
1	1	1	0	1	1
1	1	0	1	1	1
1	0	1	1	1	1
0	1	1	1	1	0
1	1	1	1	0	1
1	1	1	0	1	1
1	1	0	1	1	1
1	0	1	1	1	1
0	1	1	1	1	1
1	1	1	1	1	1
1	1	0	0	1	1
1	0	0	1	1	0
0	0	1	1	0	0
0	1	1	0	0	0
1	1	0	0	0	1
1	0	0	0	1	1
0	0	0	1	1	1
0	0	1	1	1	1
0	1	1	1	1	1
1	1	1	1	1	1
1	1	1	1	1	0
1	1	1	1	0	1
1	1	1	0	1	0
1	1	0	1	0	0
1	0	1	0	0	1
0	1	0	0	1	0
1	0	0	1	0	1
0	0	1	0	1	0
0	1	0	1	0	1
1	0	1	0	1	0
0	1	0	1	0	1
1	0	1	0	1	1
0	1	0	1	1	1
1	0	1	1	1	0
0	1	1	1	0	1
1	1	1	0	1	1
1	1	0	1	1	1
1	0	1	1	1	1
0	1	1	1	1	1
1	1	1	1	1	1
1	1	1	1	1	0
1	1	1	1	0	1
1	1	1	0	1	1
1	1	0	1	1	0
1	0	1	1	0	1
0	1	1	0	1	1
1	1	0	1	1	0
1	0	1	1	0	1
0	1	1	0	1	1
1	1	0	1	1	1
1	0	1	1	1	1
0	1	1	1	1	1
1	1	1	1	1	1
1	1	1	1	1	0
1	1	1	1	0	1
1	1	1	0	1	1
1	1	0	1	1	1
1	0	1	1	1	1
0	1	1	1	1	0
1	1	1	1	0	1
1	1	1	0	1	1
1	1	0	1	1	1
1	0	1	1	1	0
0	1	1	1	0	1
1	1	1	0	1	1
1	1	0	1	1	1
1	0	1	1	1	0
0	1	1	1	0	1
1	1	1	0	1	1
1	1	0	1	1	1
1	0	1	1	1	1
0	1	1	1	1	1
1	1	1	1	1	1
1	1	1	1	1	1
1	1	1	1	1	1
1	1	1	1	1	1
1	1	1	1	1	0
1	1	1	1	0	0
1	1	1	0	0	1
1	1	0	0	1	1
1	1	1	1	0	1
1	1	1	0	1	1
1	1	0	1	1	1
1	0	1	1	1	1
0	1	1	1	1	1
1	1	1	1	1	1
1	1	1	1	1	1
1	1	1	1	1	1
1	1	1	1	1	0
1	1	1	1	0	1
1	1	1	0	1	1
1	1	0	1	1	1
1	0	1	1	1	0
0	1	1	1	0	1
1	1	1	0	1	1
1	1	0	1	1	1
1	0	1	1	1	1
0	1	1	1	1	1
1	1	1	1	1	1
1	1	1	1	1	0
1	1	1	1	0	1
1	1	1	0	1	1
1	1	0	1	1	0
1	0	1	1	0	1
0	1	1	0	1	1
1	1	0	1	1	1
1	0	1	1	1	1
0	1	1	1	1	1
1	1	1	1	1	1
1	1	1	1	1	1
1	1	1	1	1	1
1	1	1	1	1	1
1	1	1	1	1	0
1	1	1	1	0	1
1	1	1	0	1	1
1	1	0	1	1	1
1	0	1	1	1	0
0	1	1	1	0	1
1	1	1	0	1	1
1	1	0	1	1	1
1	0	1	1	1	1
0	1	1	1	1	1
1	1	1	1	1	0
1	1	1	1	0	1
1	1	1	0	1	1
1	1	0	1	1	0
1	0	1	1	0	1
0	1	1	0	1	1
1	1	0	1	1	1
1	0	1	1	1	1
0	1	1	1	1	1
1	1	1	1	1	1
1	1	1	1	1	1
1	1	1	1	1	1
1	1	1	1	1	1
1	1	1	1	1	1
1	1	1	1	1	0
1	1	1	1	0	1
1	1	1	0	1	1
1	1	0	1	1	1
1	0	1	1	1	1
0	1	1	1	1	1
1	1	1	1	1	1
1	1	1	1	1	1
1	1	1	1	1	1
1	1	1	1	1	1
1	1	1	1	1	1
1	1	1	1	1	1
1	1	1	1	1	0
1	1	1	1	0	1
1	1	1	0	1	1
1	1	0	1	1	0
1	0	1	1	0	1
0	1	1	0	1	1
1	1	0	1	1	1
1	0	1	1	1	0
0	1	1	1	0	1
1	1	1	0	1	1
1	1	0	1	1	0
1	0	1	1	0	1
0	1	1	0	1	1
1	1	0	1	1	1
1	0	1	1	1	1
0	1	1	1	1	1
1	1	1	1	1	1
1	1	1	1	1	0
1	1	1	1	0	1
1	1	1	1	1	1
1	1	1	1	1	0
1	1	1	1	0	1
1	1	1	0	1	0
1	1	0	1	0	1
1	0	1	0	1	0
0	1	0	1	0	1
1	0	1	0	1	1
0	1	0	1	1	1
1	0	1	1	1	1
0	1	1	1	1	0
1	1	1	1	0	1
1	1	1	0	1	1
1	1	0	1	1	1
1	0	1	1	1	1
0	1	1	1	1	1
1	1	1	1	1	0
1	1	1	1	0	1
1	1	1	0	1	1
1	1	0	1	1	1
1	0	1	1	1	1
0	1	1	1	1	0
1	1	1	1	0	1
1	1	1	0	1	1
1	1	0	1	1	0
1	0	1	1	0	1
0	1	1	0	1	1
1	1	0	1	1	1
1	0	1	1	1	0
0	1	1	1	0	0
1	1	1	0	0	1
1	1	0	0	1	1
1	0	0	1	1	1
0	0	1	1	1	0
0	1	1	1	0	1
1	1	1	0	1	1
1	1	0	1	1	1
1	0	1	1	1	1
0	1	1	1	1	1
1	1	1	1	1	1
1	1	1	1	1	0
1	1	1	1	0	1
1	1	1	0	1	0
1	1	0	1	0	1
1	0	1	0	1	1
0	1	0	1	1	1
1	0	1	1	1	1
0	1	1	1	1	1
1	1	1	1	1	1
1	1	1	1	1	1
1	1	1	1	1	1
1	1	1	1	1	1
1	1	1	1	1	1
1	1	1	1	1	1
1	1	1	1	1	0
1	1	1	1	0	1
1	1	1	0	1	0
1	1	0	1	0	1
1	0	1	0	1	0
0	1	0	1	0	1
1	0	1	0	1	1
0	1	0	1	1	1
1	0	1	1	1	1
0	1	1	1	1	1
1	1	1	1	1	1
1	1	1	1	1	1
1	1	1	1	1	1
1	0	1	1	1	1
0	1	1	1	1	1
1	1	1	1	1	1
1	1	1	1	1	0
1	1	1	1	0	1
1	1	1	0	1	1
1	1	0	1	1	1
1	0	1	1	1	1
0	1	1	1	1	0
1	1	1	1	0	1
1	1	1	0	1	1
1	1	0	1	1	1
1	0	1	1	1	1
0	1	1	1	1	0
1	1	1	1	0	1
1	1	1	0	1	1
1	1	0	1	1	1
1	0	1	1	1	0
0	1	1	1	0	0
1	1	1	0	0	1
1	1	0	0	1	1
1	0	0	1	1	0
0	0	1	1	0	1
0	1	1	0	1	1
1	1	0	1	1	0
[truncated: 4,696 more rows]

## Sheet: Fig 9D Stiffness Ratio 3.75
Cell considered (0 = Stem, 1 = Paneth)	Right Neighbour 1 type	Right Neighbour 2 type	Right Neighbour 3 type	Right Neighbour 4 type	Right Neighbour 5 type
1	1	1	1	0	1
1	1	1	0	1	0
1	1	0	1	0	1
1	0	1	0	1	1
0	1	0	1	1	0
1	0	1	1	0	1
0	1	1	0	1	1
1	1	0	1	1	1
1	0	1	1	1	1
0	1	1	1	1	1
1	1	1	1	1	1
1	1	1	1	1	0
1	1	1	1	0	1
1	1	1	0	1	1
1	1	0	1	1	1
1	0	1	1	1	1
0	1	1	1	1	0
1	1	1	1	0	1
1	1	1	0	1	1
1	1	0	1	1	1
1	0	1	1	1	1
0	1	1	1	1	1
1	1	1	1	1	1
1	1	1	1	1	0
1	1	1	1	0	1
1	1	1	0	1	0
1	1	0	1	0	1
1	0	1	0	1	0
0	1	0	1	0	1
1	0	1	0	1	1
0	1	0	1	1	1
1	0	1	1	1	1
0	1	1	1	1	1
1	1	1	1	1	1
1	1	1	1	1	1
1	1	1	1	1	0
1	1	1	1	0	1
1	1	1	0	1	1
1	1	0	1	1	1
1	0	1	1	1	1
0	1	1	1	1	1
1	1	1	1	1	1
1	1	1	1	1	1
1	1	1	1	1	1
1	1	1	1	1	1
1	1	1	1	1	0
1	1	1	1	0	1
1	1	1	0	1	0
1	1	0	1	0	1
1	0	1	0	1	1
0	1	0	1	1	1
1	0	1	1	1	1
0	1	1	1	1	0
1	1	1	1	0	1
1	1	1	0	1	0
1	1	0	1	0	1
1	0	1	0	1	1
0	1	0	1	1	1
1	0	1	1	1	1
0	1	1	1	1	0
1	1	1	1	0	1
1	1	1	0	1	1
1	1	0	1	1	0
1	0	1	1	0	1
0	1	1	0	1	1
1	1	0	1	1	1
1	0	1	1	1	1
0	1	1	1	1	0
1	1	1	1	0	1
1	1	0	1	1	1
1	0	1	1	1	1
0	1	1	1	1	1
1	1	1	1	1	0
1	1	1	1	0	1
1	1	1	0	1	1
1	1	0	1	1	1
1	0	1	1	1	1
0	1	1	1	1	1
1	1	1	1	1	1
1	1	1	1	1	1
1	1	1	1	1	1
1	1	1	1	1	1
1	1	1	1	1	1
1	1	1	1	1	0
1	1	1	1	0	1
1	1	1	0	1	0
1	1	0	1	0	1
1	0	1	0	1	1
0	1	0	1	1	0
1	0	1	1	0	1
0	1	1	0	1	0
1	1	0	1	0	1
1	0	1	0	1	0
0	1	0	1	0	1
1	0	1	0	1	1
0	1	0	1	1	1
1	0	1	1	1	1
0	1	1	1	1	1
1	1	1	1	1	0
1	1	1	1	0	1
1	1	1	0	1	1
1	1	0	1	1	1
1	0	1	1	1	0
0	1	1	1	0	1
1	1	1	0	1	1
1	1	0	1	1	1
1	0	1	1	1	0
0	1	1	1	0	1
1	1	1	0	1	0
1	1	0	1	0	1
1	0	1	0	1	1
0	1	0	1	1	1
1	0	1	1	1	1
0	1	1	1	1	1
1	1	1	1	1	0
1	1	1	1	0	1
1	1	1	0	1	1
1	1	0	1	1	1
1	0	1	1	1	1
0	1	1	1	1	1
1	1	1	1	1	1
1	1	1	1	1	0
1	1	1	1	0	1
1	1	1	0	1	0
1	1	0	1	0	1
1	0	1	0	1	1
0	1	0	1	1	1
1	0	1	1	1	1
0	1	1	1	1	0
1	1	1	1	0	1
1	1	1	0	1	1
1	1	0	1	1	1
1	0	1	1	1	1
0	1	1	1	1	1
1	1	1	1	1	1
1	1	1	1	1	0
1	1	1	1	0	1
1	1	1	0	1	0
1	1	0	1	0	1
1	0	1	0	1	1
0	1	0	1	1	1
1	0	1	1	1	1
0	1	1	1	1	1
1	1	1	1	1	1
1	1	1	1	1	1
1	1	1	1	1	1
1	1	1	1	1	1
1	1	1	1	1	0
1	1	1	1	0	1
1	1	1	0	1	1
1	1	0	1	1	0
1	0	1	1	0	1
0	1	1	0	1	1
1	1	0	1	1	1
1	0	1	1	1	1
0	1	1	1	1	1
1	1	1	1	1	0
1	1	1	1	0	1
1	1	1	0	1	1
1	1	0	1	1	1
1	1	1	1	0	1
1	1	1	0	1	0
1	1	0	1	0	1
1	0	1	0	1	1
0	1	0	1	1	1
1	0	1	1	1	1
0	1	1	1	1	1
1	1	1	1	1	1
1	1	1	1	1	0
1	1	1	1	0	1
1	1	1	0	1	1
1	1	0	1	1	1
1	0	1	1	1	0
0	1	1	1	0	1
1	1	1	0	1	1
1	1	0	1	1	0
1	0	1	1	0	1
0	1	1	0	1	0
1	1	0	1	0	1
1	0	1	0	1	1
0	1	0	1	1	1
1	0	1	1	1	0
0	1	1	1	0	1
1	1	1	0	1	1
1	1	0	1	1	1
1	0	1	1	1	1
0	1	1	1	1	0
1	1	1	1	0	1
1	1	1	0	1	1
1	1	0	1	1	1
1	0	1	1	1	1
0	1	1	1	1	1
1	1	1	1	1	1
1	1	1	1	1	0
1	1	1	1	0	1
1	1	1	0	1	0
1	1	0	1	0	1
1	0	1	0	1	1
0	1	0	1	1	0
1	0	1	1	0	1
0	1	1	0	1	0
1	1	0	1	0	1
1	0	1	0	1	1
0	1	0	1	1	1
1	0	1	1	1	0
0	1	1	1	0	1
1	1	1	0	1	1
1	1	0	1	1	0
1	0	1	1	0	1
0	1	1	0	1	0
1	1	0	1	0	1
1	0	1	0	1	1
0	1	0	1	1	1
1	0	1	1	1	1
0	1	1	1	1	1
1	1	1	1	1	1
1	1	1	1	1	1
1	1	1	1	1	1
1	1	1	1	1	1
1	1	1	1	1	1
1	1	1	1	1	0
1	1	1	1	0	1
1	1	1	0	1	1
1	1	0	1	1	1
1	0	1	1	1	0
0	1	1	1	0	1
1	1	1	0	1	1
1	1	0	1	1	1
1	0	1	1	1	1
0	1	1	1	1	1
1	1	1	1	1	1
1	1	1	1	1	1
1	1	1	1	1	1
1	1	1	1	1	1
1	1	1	1	1	1
1	1	1	1	1	1
1	1	1	1	1	1
1	1	1	1	1	0
1	1	1	1	0	1
1	1	1	0	1	1
1	1	0	1	1	0
1	0	1	1	0	1
0	1	1	0	1	1
1	1	0	1	1	1
1	0	1	1	1	0
0	1	1	1	0	1
1	1	1	0	1	0
1	1	0	1	0	1
1	0	1	0	1	0
0	1	0	1	0	1
1	0	1	0	1	1
0	1	0	1	1	1
1	0	1	1	1	0
0	1	1	1	0	0
1	1	1	0	0	1
1	1	0	0	1	1
1	0	0	1	1	0
0	0	1	1	0	1
0	1	1	0	1	1
1	1	0	1	1	1
1	0	1	1	1	1
0	1	1	1	1	1
1	1	1	1	1	1
1	1	1	1	1	1
1	1	1	1	1	0
1	1	1	1	0	1
1	1	1	0	1	1
1	1	0	1	1	1
1	0	1	1	1	1
0	1	1	1	1	0
1	1	1	1	0	1
1	1	1	0	1	1
1	1	0	1	1	1
1	0	1	1	1	0
0	1	1	1	0	0
1	1	1	0	0	1
1	1	0	0	1	1
1	0	0	1	1	1
0	0	1	1	1	0
0	1	1	1	0	1
1	1	1	0	1	1
1	1	0	1	1	1
1	0	1	1	1	0
0	1	1	1	0	1
1	1	1	0	1	0
1	1	0	1	0	1
1	0	1	0	1	1
0	1	0	1	1	1
1	0	1	1	1	1
0	1	1	1	1	1
1	1	1	1	1	0
1	1	1	1	0	1
1	1	1	0	1	0
1	1	0	1	0	1
1	0	1	0	1	1
0	1	0	1	1	1
1	0	1	1	1	0
0	1	1	1	0	1
1	1	1	0	1	1
1	1	0	1	1	0
1	0	1	1	0	1
0	1	1	0	1	0
1	1	0	1	0	1
1	0	1	0	1	0
0	1	0	1	0	1
1	0	1	0	1	1
0	1	0	1	1	1
1	0	1	1	1	1
0	1	1	1	1	0
1	1	1	1	0	1
1	1	1	0	1	1
1	1	0	1	1	0
1	0	1	1	0	1
0	1	1	0	1	1
1	1	0	1	1	1
1	0	1	1	1	1
0	1	1	1	1	1
1	1	1	1	1	1
1	1	1	1	1	1
1	1	1	1	1	1
1	1	1	1	1	1
1	1	1	1	1	1
1	1	1	1	1	0
1	1	1	1	0	1
1	1	1	0	1	1
1	1	0	1	1	0
1	0	1	1	0	1
0	1	1	0	1	0
1	1	0	1	0	1
1	0	1	0	1	0
0	1	0	1	0	0
1	0	1	0	0	1
0	1	0	0	1	1
1	0	0	1	1	0
0	0	1	1	0	1
0	1	1	0	1	1
1	1	0	1	1	1
1	0	1	1	1	1
0	1	1	1	1	0
1	1	1	1	0	1
1	1	1	0	1	1
1	1	0	1	1	1
1	0	1	1	1	1
0	1	1	1	1	1
1	1	1	1	1	1
1	1	1	1	1	1
1	1	1	1	1	1
1	1	1	1	1	1
1	1	1	1	1	1
1	1	1	1	1	1
1	1	1	1	1	0
1	1	1	1	0	1
1	1	1	0	1	1
1	1	0	1	1	0
1	0	1	1	0	1
0	1	1	0	1	1
1	1	0	1	1	1
1	0	1	1	1	1
0	1	1	1	1	1
1	1	1	1	1	0
1	1	1	1	0	1
1	1	1	0	1	1
1	1	0	1	1	0
1	0	1	1	0	1
0	1	1	0	1	1
1	1	0	1	1	1
1	0	1	1	1	0
0	1	1	1	0	1
1	1	1	0	1	1
1	1	0	1	1	1
1	0	1	1	1	1
0	1	1	1	1	1
1	1	1	1	1	0
1	1	1	1	0	1
1	1	1	0	1	1
1	1	0	1	1	1
1	0	1	1	1	1
0	1	1	1	1	1
1	1	1	1	1	1
1	1	1	1	1	0
1	1	1	1	0	1
1	1	1	0	1	1
1	1	0	1	1	1
1	0	1	1	1	1
0	1	1	1	1	1
1	1	1	1	1	1
1	1	1	1	1	1
1	1	1	1	1	1
1	1	1	1	1	0
1	1	1	1	0	1
1	1	1	0	1	1
1	1	0	1	1	0
1	0	0	0	1	0
0	0	0	1	0	1
0	0	1	0	1	1
0	1	0	1	1	1
1	0	1	1	1	0
0	1	1	1	0	1
1	1	1	0	1	1
1	1	0	1	1	0
1	0	1	1	0	1
0	1	1	0	1	1
1	1	0	1	1	1
1	0	1	1	1	1
0	1	1	1	1	1
1	1	1	1	1	1
1	1	1	1	1	1
1	1	1	1	1	1
1	1	1	1	1	1
1	1	1	1	1	1
1	1	1	1	1	1
1	1	1	1	1	1
1	1	1	1	1	0
1	1	1	1	0	1
1	1	1	0	1	1
1	1	0	1	1	0
1	0	1	1	0	1
0	1	1	0	1	0
1	1	0	1	0	1
1	0	1	0	1	1
0	1	0	1	1	1
1	0	1	1	1	1
0	1	1	1	1	0
1	1	1	1	0	1
1	1	1	0	1	0
1	1	0	1	0	1
1	0	1	0	1	1
0	1	0	1	1	1
1	0	1	1	1	0
0	1	1	1	0	1
1	1	1	0	1	1
1	1	0	1	1	1
1	0	1	1	1	1
0	1	1	1	1	1
1	1	1	1	1	1
1	1	1	1	1	1
1	1	1	1	1	1
1	1	1	1	1	0
1	1	1	1	0	1
1	1	1	0	1	1
1	1	0	1	1	0
1	0	1	1	0	1
0	1	1	0	1	1
1	1	0	1	1	1
1	0	1	1	1	1
0	1	1	1	1	1
1	1	1	1	1	0
1	1	1	1	0	1
1	1	1	0	1	1
1	1	0	1	1	0
1	0	1	1	0	1
0	1	1	0	1	1
1	1	0	1	1	1
1	0	1	1	1	1
0	1	1	1	1	0
1	1	1	1	0	0
1	1	1	0	0	0
1	1	0	0	0	1
1	0	0	0	1	0
1	1	1	0	0	1
1	1	0	0	1	1
1	0	0	1	1	1
0	0	1	1	1	1
0	1	1	1	1	1
1	1	1	1	1	1
1	1	1	1	1	1
1	1	1	1	1	1
1	1	1	1	1	1
1	1	1	1	1	1
1	1	1	1	1	1
1	1	1	1	1	0
1	1	1	1	0	1
1	1	1	0	1	1
1	1	0	1	1	1
1	0	1	1	1	1
0	1	1	1	1	0
1	1	1	1	0	1
1	1	1	0	1	1
1	1	0	1	1	0
1	0	1	1	0	1
0	1	1	0	1	1
1	1	0	1	1	1
1	0	1	1	1	1
0	1	1	1	1	1
1	1	1	1	1	1
1	1	1	1	1	1
1	1	1	1	1	1
1	1	1	1	1	0
1	1	1	1	0	1
1	1	1	0	1	1
1	1	0	1	1	1
1	0	1	1	1	1
0	1	1	1	1	1
1	1	1	1	1	0
1	1	1	1	0	1
1	1	1	0	1	1
1	1	0	1	1	1
1	0	1	1	1	1
0	1	1	1	1	0
1	1	1	1	0	1
1	1	1	0	1	0
1	1	0	1	0	1
1	0	1	0	1	1
0	1	0	1	1	1
1	0	1	1	1	1
0	1	1	1	1	1
1	1	1	1	1	0
1	1	1	1	0	1
1	1	1	0	1	1
1	1	0	1	1	1
1	0	1	1	1	1
0	1	1	1	1	1
1	1	1	1	1	1
1	1	1	1	1	1
1	1	1	1	1	1
1	1	1	1	1	1
1	1	1	1	1	1
1	1	1	1	1	0
1	1	1	1	0	1
1	1	1	0	1	0
1	1	0	1	0	1
1	0	1	0	1	1
0	1	0	1	1	1
1	0	1	1	1	1
0	1	1	1	1	0
1	1	1	1	0	1
1	1	1	0	1	1
1	1	0	1	1	1
1	0	1	1	1	1
0	1	1	1	1	0
1	1	1	1	0	1
1	1	1	0	1	1
1	1	0	1	1	1
1	0	1	1	1	1
0	1	1	1	1	1
1	1	1	1	1	1
1	1	1	1	1	0
1	1	1	1	0	1
1	1	1	0	1	1
1	1	0	1	1	1
1	0	1	1	1	0
0	1	1	1	0	0
1	1	1	0	0	1
1	1	1	1	1	0
1	1	1	1	0	1
1	1	1	0	1	1
1	1	0	1	1	0
1	0	1	1	0	1
0	1	1	0	1	1
1	1	0	1	1	1
1	0	1	1	1	0
0	1	1	1	0	1
1	1	1	0	1	1
1	1	0	1	1	0
1	0	1	1	0	1
0	1	1	0	1	0
1	1	0	1	0	1
1	0	1	0	1	0
0	1	0	1	0	1
1	0	1	0	1	1
0	1	0	1	1	1
1	0	1	1	1	1
0	1	1	1	1	1
1	1	1	1	1	1
1	1	1	1	1	0
1	1	1	1	0	1
1	1	1	0	1	0
1	1	0	1	0	1
1	0	1	0	1	1
0	1	0	1	1	1
1	0	1	1	1	0
0	1	1	1	0	1
1	1	1	0	1	1
1	1	0	1	1	1
1	0	1	1	1	0
0	1	1	1	0	1
1	1	1	0	1	1
1	1	0	1	1	1
1	0	1	1	1	0
0	1	1	1	0	1
1	1	1	0	1	1
1	1	0	1	1	1
1	0	1	1	1	1
0	1	1	1	1	0
1	1	1	1	0	0
1	1	1	0	0	0
1	1	0	0	0	1
1	0	0	0	1	1
0	0	0	1	1	1
0	0	1	1	1	0
0	1	1	1	0	1
1	1	1	0	1	1
1	1	0	1	1	1
1	0	1	1	1	1
0	1	1	1	1	1
1	1	1	1	1	1
1	1	1	1	1	1
1	1	1	1	1	0
1	1	1	1	0	1
1	1	1	0	1	1
1	1	0	1	1	1
1	0	1	1	1	1
0	1	1	1	1	1
1	1	1	1	1	1
1	1	1	1	1	1
1	1	1	1	1	0
1	1	1	1	0	1
1	1	1	0	1	0
1	1	0	1	0	1
1	0	1	0	1	1
0	1	0	1	1	1
1	0	1	1	1	1
0	1	1	1	1	1
1	1	1	1	1	0
1	1	1	1	0	1
1	1	1	0	1	1
1	1	0	1	1	1
1	0	1	1	1	1
0	1	1	1	1	1
1	1	1	1	1	0
1	1	1	1	1	1
1	1	1	1	1	0
1	1	1	1	0	1
1	1	1	0	1	0
1	1	0	1	0	1
1	0	1	0	1	0
0	1	0	1	0	1
1	0	1	0	1	1
0	1	0	1	1	0
1	0	1	1	0	1
0	1	1	0	1	1
1	1	0	1	1	1
1	0	1	1	1	1
0	1	1	1	1	1
1	1	1	1	1	1
1	1	1	1	1	0
1	1	1	1	0	1
1	1	1	0	1	1
1	1	0	1	1	1
1	0	1	1	1	1
0	1	1	1	1	0
1	1	1	1	0	1
1	1	1	0	1	1
1	1	0	1	1	1
1	0	1	1	1	1
0	1	1	1	1	1
1	1	1	1	1	1
1	1	1	1	1	1
1	1	1	1	1	1
1	1	1	1	1	1
1	1	1	1	1	0
1	1	1	1	0	1
1	1	1	0	1	0
1	1	0	1	0	1
1	0	1	0	1	0
0	1	0	1	0	1
1	0	1	0	1	1
0	1	0	1	1	1
1	0	1	1	1	1
0	1	1	1	1	1
1	1	1	1	1	1
1	1	1	1	1	1
1	1	1	1	1	1
1	1	1	1	1	1
1	1	1	1	1	0
1	1	1	1	0	1
1	1	1	0	1	1
1	1	0	1	1	1
1	0	1	1	1	1
0	1	1	1	1	1
1	1	1	1	1	0
1	1	1	1	0	1
1	1	1	0	1	0
1	1	0	1	0	1
1	0	1	0	1	1
0	1	0	1	1	1
1	0	1	1	1	0
0	1	1	1	0	1
1	1	1	0	1	1
1	1	0	1	1	1
1	0	1	1	1	0
0	1	1	1	0	1
1	1	1	0	1	1
1	1	0	1	1	1
1	0	1	1	1	1
0	1	1	1	1	1
1	1	1	1	1	1
1	1	1	1	1	1
1	1	1	1	1	1
1	1	1	1	1	1
1	1	1	1	1	0
1	1	1	1	0	1
1	1	1	0	1	1
1	1	0	1	1	1
1	0	1	1	1	1
0	1	1	1	1	0
1	1	1	1	0	1
1	1	1	0	1	1
1	1	0	1	1	1
1	0	1	1	1	1
0	1	1	1	1	1
1	1	1	1	1	1
1	0	1	0	1	1
0	1	0	1	1	1
1	0	1	1	1	1
0	1	1	1	1	1
1	1	1	1	1	1
1	1	1	1	1	1
1	1	1	1	1	1
1	1	1	1	1	1
1	1	1	1	1	1
1	1	1	1	1	0
1	1	1	1	0	1
1	1	1	0	1	1
1	1	0	1	1	0
1	0	1	1	0	1
0	1	1	0	1	1
1	1	0	1	1	0
1	0	1	1	0	1
0	1	1	0	1	1
1	1	0	1	1	1
1	0	1	1	1	1
0	1	1	1	1	1
1	1	1	1	1	1
1	1	1	1	1	0
1	1	1	1	0	1
1	1	1	0	1	1
1	1	0	1	1	1
1	0	1	1	1	1
0	1	1	1	1	1
1	1	1	1	1	1
1	1	1	1	1	1
1	1	1	1	1	1
1	1	1	1	1	1
1	1	1	1	1	0
1	1	1	1	0	1
1	1	1	0	1	0
1	1	0	1	0	1
1	0	1	0	1	1
0	1	0	1	1	1
1	0	1	1	1	0
0	1	1	1	0	1
1	1	1	0	1	1
1	1	0	1	1	0
1	0	1	1	0	1
0	1	1	0	1	1
1	1	0	1	1	0
1	0	1	1	0	1
0	1	1	0	1	1
1	1	0	1	1	1
1	0	1	1	1	1
0	1	1	1	1	0
1	1	1	1	0	1
1	1	1	0	1	1
1	1	0	1	1	1
1	0	1	1	1	1
0	1	1	1	1	0
1	1	1	1	0	1
1	1	1	0	1	0
1	1	0	1	0	1
1	0	1	0	1	1
0	1	0	1	1	1
1	0	1	1	1	1
0	1	1	1	1	1
1	1	1	1	1	0
1	1	1	1	0	1
1	1	1	0	1	0
1	1	0	1	0	1
1	0	1	0	1	0
0	1	0	1	0	1
1	0	1	0	1	1
1	1	1	1	1	0
1	1	1	1	0	0
1	1	1	0	0	1
1	1	0	0	1	1
1	0	0	1	1	1
0	0	1	1	1	0
0	1	1	1	0	1
1	1	1	0	1	1
1	1	0	1	1	1
1	0	1	1	1	1
0	1	1	1	1	1
1	1	1	1	1	0
1	1	1	1	0	1
1	1	1	0	1	1
1	1	0	1	1	0
1	0	1	1	0	1
0	1	1	0	1	1
1	1	0	1	1	0
1	0	1	1	0	1
0	1	1	0	1	1
1	1	0	1	1	1
1	0	1	1	1	1
0	1	1	1	1	1
1	1	1	1	1	0
1	1	1	1	0	1
1	1	1	0	1	0
1	1	0	1	0	1
1	0	1	0	1	0
0	1	0	1	0	1
1	0	1	0	1	1
0	1	0	1	1	0
1	0	1	1	0	1
0	1	1	0	1	1
1	1	0	1	1	1
1	0	1	1	1	1
0	1	1	1	1	0
1	1	1	1	0	1
1	1	1	0	1	1
1	1	0	1	1	0
1	0	1	1	0	1
0	1	1	0	1	1
1	1	0	1	1	0
1	0	1	1	0	1
0	1	1	0	1	1
1	1	0	1	1	0
1	0	1	1	0	1
0	1	1	0	1	1
1	1	0	1	1	1
1	0	1	1	1	0
0	1	1	1	0	1
1	1	1	0	1	1
1	1	0	1	1	1
1	0	1	1	1	1
0	1	1	1	1	1
1	1	1	1	1	1
1	1	1	1	1	1
1	1	1	1	1	0
1	1	1	1	0	1
1	1	1	0	1	0
1	1	0	1	0	1
1	0	1	0	1	1
0	1	0	1	1	1
1	0	1	1	1	1
0	1	1	1	1	1
1	1	1	1	1	1
1	1	1	1	1	1
1	1	1	1	1	1
1	1	1	1	1	1
1	1	1	1	1	1
1	1	1	1	1	1
1	1	1	1	1	1
1	1	1	1	1	1
1	1	1	1	1	1
1	1	1	1	1	1
1	1	1	1	1	1
1	1	1	1	1	1
1	1	1	1	1	0
1	1	0	1	1	1
1	0	1	1	1	0
0	1	1	1	0	1
1	1	1	0	1	1
1	1	0	1	1	1
1	0	1	1	1	0
0	1	1	1	0	1
1	1	1	0	1	1
1	1	0	1	1	1
1	0	1	1	1	1
0	1	1	1	1	0
1	1	1	1	0	1
1	1	1	0	1	1
1	1	0	1	1	1
1	0	1	1	1	0
0	1	1	1	0	1
1	1	1	0	1	0
1	1	0	1	0	1
1	0	1	0	1	1
0	1	0	1	1	0
1	0	1	1	0	1
0	1	1	0	1	1
1	1	0	1	1	1
1	0	1	1	1	1
0	1	1	1	1	1
1	1	1	1	1	1
1	1	1	1	1	1
1	1	1	1	1	1
1	1	1	1	1	1
1	1	1	1	1	1
1	1	1	1	1	1
1	1	1	1	1	1
1	1	1	1	1	1
1	1	1	1	1	1
1	1	1	1	1	1
1	1	1	1	1	1
1	1	1	1	1	1
1	1	1	1	1	0
1	1	1	1	0	1
1	1	1	0	1	1
1	1	0	1	1	1
1	0	1	1	1	1
0	1	1	1	1	1
1	1	1	1	1	1
1	1	1	1	1	1
1	1	1	1	1	1
1	1	1	1	1	1
1	1	1	1	1	1
1	1	1	1	1	1
1	1	1	1	1	1
1	1	1	1	1	1
1	1	1	1	1	0
1	1	1	1	0	1
1	1	1	0	1	1
1	1	0	1	1	1
1	0	1	1	1	1
0	1	1	1	1	0
1	1	1	1	0	0
1	1	1	0	0	1
1	1	0	0	1	1
1	0	0	1	1	0
0	0	1	1	0	1
0	1	1	0	1	0
1	1	0	1	0	1
1	0	1	0	1	1
0	1	0	1	1	1
1	0	1	1	1	0
0	1	1	1	0	1
1	1	1	0	1	1
1	1	0	1	1	0
1	0	1	1	0	1
0	1	1	0	1	1
1	1	0	1	1	1
1	0	1	1	1	0
0	1	1	1	0	1
1	1	1	0	1	1
1	1	0	1	1	1
1	1	1	1	1	1
1	1	1	1	1	1
1	1	1	1	1	1
1	1	1	1	1	1
1	1	1	1	1	1
1	1	1	1	1	1
1	1	1	1	1	0
1	1	1	1	0	1
1	1	1	0	1	0
1	1	0	1	0	1
1	0	1	0	1	1
0	1	0	1	1	1
1	0	1	1	1	0
0	1	1	1	0	1
1	1	1	0	1	1
1	1	0	1	1	0
1	0	1	1	0	1
0	1	1	0	1	0
1	1	0	1	0	1
1	0	1	0	1	1
0	1	0	1	1	0
1	0	1	1	0	1
0	1	1	0	1	1
1	1	0	1	1	1
1	0	1	1	1	0
0	1	1	1	0	1
1	1	1	0	1	1
1	1	0	1	1	0
1	0	1	1	0	1
0	1	1	0	1	0
1	1	0	1	0	1
1	0	1	0	1	0
0	1	0	1	0	1
1	0	1	0	1	1
0	1	0	1	1	0
1	0	1	1	0	1
0	1	1	0	1	1
1	1	0	1	1	1
1	0	1	1	1	1
0	1	1	1	1	1
1	1	1	1	1	1
1	1	1	1	1	1
1	1	1	1	1	1
1	1	1	1	1	1
1	1	1	1	1	1
1	1	1	1	1	1
1	1	1	1	1	1
1	1	1	1	1	1
1	1	1	1	1	1
1	1	1	1	1	1
1	1	1	1	1	0
1	1	1	1	0	1
1	1	1	0	1	1
1	1	0	1	1	1
1	0	1	1	1	0
0	1	1	1	0	1
1	1	1	0	1	0
1	1	0	1	0	1
1	0	1	0	1	1
0	1	0	1	1	1
1	0	1	1	1	1
0	1	1	1	1	1
1	1	1	1	1	0
1	1	1	1	0	1
1	1	1	0	1	1
1	1	0	1	1	1
1	0	1	1	1	1
0	1	1	1	1	0
1	1	1	1	0	1
1	1	1	0	1	0
1	1	0	1	0	1
1	0	1	0	1	0
0	1	0	1	0	1
1	0	1	0	1	1
0	1	0	1	1	1
1	0	1	1	1	1
0	1	1	1	1	1
1	1	1	1	1	1
1	1	1	1	1	1
1	1	1	0	1	1
1	1	0	1	1	1
1	0	1	1	1	1
0	1	1	1	1	1
1	1	1	1	1	1
1	1	1	1	1	1
1	1	1	1	1	1
1	1	1	1	1	1
1	1	1	1	1	1
1	1	1	1	1	0
1	1	1	1	0	1
1	1	1	0	1	1
1	1	0	1	1	1
1	0	1	1	1	1
0	1	1	1	1	1
1	1	1	1	1	0
1	1	1	1	0	1
1	1	1	0	1	0
1	1	0	1	0	1
1	0	1	0	1	1
0	1	0	1	1	1
1	0	1	1	1	0
0	1	1	1	0	1
1	1	1	0	1	1
1	1	0	1	1	0
1	0	1	1	0	1
0	1	1	0	1	1
1	1	0	1	1	1
1	0	1	1	1	0
0	1	1	1	0	1
1	1	1	0	1	0
1	1	0	1	0	1
1	0	1	0	1	1
0	1	0	1	1	1
1	0	1	1	1	1
0	1	1	1	1	1
1	1	1	1	1	1
1	1	1	1	1	1
1	1	1	1	1	1
1	1	1	1	1	0
1	1	1	1	0	1
1	1	1	0	1	1
1	1	0	1	1	1
1	0	1	1	1	1
0	1	1	1	1	1
1	1	1	1	1	1
1	1	1	1	1	1
1	1	1	1	1	0
1	1	1	1	0	1
1	1	1	0	1	1
1	1	0	1	1	1
1	0	1	1	1	1
0	1	1	1	1	1
1	1	1	1	1	1
1	1	1	1	1	1
1	1	1	1	1	1
1	1	1	1	1	1
1	1	1	1	1	1
1	1	1	1	1	0
1	1	1	1	0	1
1	1	1	0	1	1
1	1	0	1	1	1
1	0	1	1	1	1
0	1	1	1	1	0
1	1	1	1	0	0
1	1	1	0	0	1
1	1	0	0	1	0
1	0	0	1	0	1
0	0	1	0	1	1
0	1	0	1	1	1
1	0	1	1	1	0
0	1	1	1	0	1
1	1	1	0	1	1
1	1	0	1	1	1
1	0	1	1	1	1
0	1	1	1	1	1
1	1	1	1	1	1
1	1	1	1	1	1
1	1	1	1	1	1
1	1	1	1	1	0
1	1	1	1	0	1
1	1	1	0	1	1
1	1	0	1	1	1
1	0	1	1	1	1
0	1	1	1	1	0
1	1	1	1	0	1
1	1	1	0	1	0
1	1	0	1	0	1
1	0	1	0	1	1
0	1	0	1	1	1
1	0	1	1	1	0
0	1	1	1	0	1
1	1	1	0	1	1
1	1	0	1	1	1
1	0	1	1	1	1
0	1	1	1	1	1
1	1	1	1	1	1
1	1	1	1	1	1
1	1	1	1	1	0
1	1	1	1	0	1
1	1	1	0	1	0
1	1	0	1	0	1
1	0	1	0	1	0
0	1	0	1	0	1
1	0	1	0	1	0
0	1	0	1	0	1
1	0	1	0	1	1
0	1	0	1	1	1
1	0	1	1	1	1
0	1	1	1	1	1
1	1	1	1	1	1
1	1	1	1	1	0
1	1	1	1	0	1
1	1	1	0	1	1
1	1	0	1	1	0
1	0	1	1	0	0
0	1	1	0	0	1
1	1	0	0	1	1
1	0	0	1	1	1
0	0	1	1	1	0
0	1	1	1	0	1
1	1	1	0	1	1
1	1	0	1	1	1
1	0	1	1	1	1
0	1	1	1	1	1
1	1	1	1	1	1
1	1	1	1	1	1
1	1	1	1	1	0
1	1	1	1	0	1
1	1	1	0	1	1
1	1	0	1	1	1
1	0	1	1	1	1
0	1	1	1	1	0
1	1	1	1	0	1
1	1	1	0	1	1
1	1	0	1	1	0
1	0	1	1	0	1
0	1	1	0	1	1
1	1	0	1	1	0
1	0	1	1	0	1
0	1	1	0	1	0
1	1	0	1	0	1
1	0	1	0	1	1
0	1	0	1	1	1
1	0	1	1	1	1
0	1	1	1	1	1
1	1	1	1	1	1
1	1	1	1	1	0
1	1	1	1	0	1
1	1	1	0	1	1
1	1	0	1	1	1
1	0	1	1	1	1
0	1	1	1	1	0
1	1	1	1	0	1
1	1	1	0	1	1
1	1	0	1	1	1
1	1	1	1	1	1
1	1	1	1	1	1
1	1	1	1	1	1
1	1	1	1	1	1
1	1	1	1	1	1
1	1	1	1	1	0
1	1	1	1	0	1
1	1	1	0	1	1
1	1	0	1	1	1
1	0	1	1	1	1
0	1	1	1	1	0
1	1	1	1	0	1
1	1	1	0	1	1
1	1	0	1	1	0
1	0	1	1	0	1
0	1	1	0	1	0
1	1	0	1	0	1
1	0	1	0	1	1
0	1	0	1	1	1
1	0	1	1	1	0
0	1	1	1	0	1
1	1	1	0	1	1
1	1	0	1	1	0
1	0	1	1	0	1
0	1	1	0	1	1
1	1	0	1	1	1
1	0	1	1	1	1
0	1	1	1	1	1
1	1	1	1	1	0
1	1	1	1	0	0
1	1	1	0	0	1
1	1	0	0	1	0
1	0	0	1	0	1
0	0	1	0	1	1
0	1	0	1	1	0
1	0	1	1	0	1
0	1	1	0	1	1
1	1	0	1	1	0
1	0	1	1	0	1
0	1	1	0	1	1
1	1	0	1	1	0
1	0	1	1	0	1
0	1	1	0	1	0
1	1	0	1	0	1
1	0	1	0	1	0
0	1	0	1	0	1
1	0	1	0	1	1
0	1	0	1	1	1
1	0	1	1	1	0
0	1	1	1	0	1
1	1	1	0	1	1
1	1	0	1	1	0
1	0	1	1	0	1
0	1	1	0	1	1
1	1	0	1	1	1
1	0	1	1	1	1
0	1	1	1	1	1
1	1	1	1	1	1
1	1	1	1	1	1
1	1	1	1	1	1
1	1	1	1	1	1
1	1	1	1	1	0
1	1	1	1	0	1
1	1	1	0	1	1
1	1	0	1	1	1
1	0	1	1	1	1
0	1	1	1	1	1
1	1	1	1	1	1
1	1	1	1	1	1
1	1	1	1	1	1
1	1	1	1	1	1
1	1	1	1	1	1
1	1	1	1	1	1
1	1	1	1	1	1
1	1	1	1	0	1
1	1	1	0	1	1
1	1	0	1	1	0
1	0	1	1	0	1
0	1	1	0	1	0
1	1	0	1	0	1
1	0	1	0	1	1
0	1	0	1	1	1
1	0	1	1	1	1
0	1	1	1	1	1
1	1	1	1	1	0
1	1	1	1	0	1
1	1	1	0	1	1
1	1	0	1	1	0
1	0	1	1	0	1
0	1	1	0	1	1
1	1	0	1	1	1
1	0	1	1	1	1
0	1	1	1	1	1
1	1	1	1	1	0
1	1	1	1	0	1
1	1	1	0	1	1
1	1	0	1	1	1
1	0	1	1	1	0
0	1	1	1	0	1
1	1	1	0	1	0
1	1	0	1	0	1
1	0	1	0	1	1
0	1	0	1	1	1
1	0	1	1	1	0
0	1	1	1	0	1
1	1	1	0	1	0
1	1	0	1	0	1
1	0	1	0	1	0
0	1	0	1	0	1
1	0	1	0	1	1
0	1	0	1	1	0
1	0	1	1	0	1
0	1	1	0	1	1
1	1	0	1	1	1
1	0	1	1	1	1
0	1	1	1	1	0
1	1	1	1	0	1
1	1	1	0	1	1
1	1	0	1	1	1
1	0	1	1	1	1
0	1	1	1	1	1
1	1	1	1	1	0
1	1	1	1	0	1
1	1	1	0	1	1
1	1	0	1	1	1
1	0	1	1	1	0
0	1	1	1	0	1
1	1	1	0	1	1
1	1	0	1	1	1
1	0	1	1	1	1
0	1	1	1	1	0
1	1	1	1	0	1
1	1	1	0	1	1
1	1	0	1	1	1
1	0	1	1	1	0
0	1	1	1	0	1
1	1	1	0	1	1
1	1	0	1	1	1
1	0	1	1	1	0
0	1	1	1	0	1
1	1	1	0	1	1
1	1	0	1	1	1
1	0	1	1	1	1
0	1	1	1	1	1
1	1	1	1	1	1
1	1	1	1	1	1
1	1	1	1	1	0
1	1	1	1	0	1
1	1	1	0	1	1
1	1	0	1	1	0
1	0	1	1	0	1
0	1	1	0	1	0
1	1	0	1	0	1
1	0	1	0	1	1
0	1	0	1	1	0
1	0	1	1	0	1
0	1	1	0	1	0
1	1	0	1	0	1
1	0	1	0	1	1
0	1	0	1	1	1
1	0	1	1	1	0
0	1	1	1	0	1
1	1	1	0	1	1
1	1	0	1	1	1
1	0	1	1	1	1
0	1	1	1	1	0
1	1	1	1	0	1
1	1	1	0	1	1
1	1	0	1	1	1
1	0	1	1	1	1
0	1	1	1	1	1
1	1	1	1	1	1
1	1	1	1	1	1
1	1	1	1	1	0
1	1	1	1	0	1
1	1	1	0	1	1
1	1	0	1	1	1
1	0	1	1	1	0
0	1	1	1	0	1
1	1	1	0	1	0
1	1	0	1	0	1
1	0	1	0	1	1
0	1	0	1	1	1
1	0	1	1	1	1
0	1	1	1	1	1
1	1	1	1	1	1
1	1	1	1	1	1
1	1	1	1	1	1
1	1	1	1	1	1
1	1	1	1	1	1
1	1	1	1	1	0
1	1	1	1	0	0
1	1	1	0	0	1
1	1	0	0	1	1
1	0	0	1	1	1
0	0	1	1	1	1
0	1	1	1	1	1
1	1	1	1	1	1
1	1	1	1	1	1
1	1	1	1	1	1
1	1	1	1	1	1
1	1	1	1	1	0
1	1	1	1	0	1
1	1	1	0	1	0
1	1	0	1	0	1
1	0	1	0	1	1
0	1	0	1	1	1
1	0	1	1	1	1
0	1	1	1	1	1
1	1	1	1	1	1
1	1	1	1	1	1
1	1	1	1	1	0
1	1	1	1	0	1
1	1	1	0	1	1
1	1	0	1	1	1
1	0	1	1	1	1
0	1	1	1	1	1
1	1	1	1	1	0
1	1	1	1	0	1
1	1	1	0	1	1
1	1	0	1	1	1
1	0	1	1	1	1
0	1	1	1	1	1
1	1	1	1	1	0
1	1	1	1	0	1
1	1	1	0	1	0
1	1	0	1	0	1
1	0	1	0	1	1
0	1	0	1	1	1
1	0	1	1	1	0
0	1	1	1	0	1
1	1	1	0	1	1
1	1	0	1	1	1
1	0	1	1	1	1
0	1	1	1	1	0
1	1	1	1	0	1
1	1	1	0	1	1
1	1	0	1	1	0
1	0	1	1	0	1
0	1	1	0	1	1
1	1	0	1	1	1
1	0	1	1	1	1
0	1	1	1	1	1
1	1	1	1	1	1
1	1	1	1	1	0
1	1	1	1	0	1
1	1	1	0	1	1
1	1	0	1	1	1
1	0	1	1	1	1
0	1	1	1	1	1
1	1	1	1	1	0
1	1	1	1	0	1
1	1	1	0	1	1
1	1	0	1	1	1
1	0	1	1	1	1
0	1	1	1	1	1
1	1	1	1	1	0
1	1	1	1	0	1
1	1	1	0	1	1
1	1	0	1	1	1
1	0	1	1	1	1
0	1	1	1	1	1
1	1	1	1	1	1
1	1	1	1	1	1
1	1	1	1	1	1
1	1	1	1	1	0
1	1	1	1	0	1
1	1	1	0	1	1
1	1	0	1	1	1
1	0	1	1	1	1
0	1	1	1	1	1
1	1	1	1	1	1
1	1	1	1	1	0
1	1	1	1	0	1
1	1	1	0	1	1
1	1	0	1	1	1
1	0	1	1	1	1
0	1	1	1	1	0
1	1	1	1	0	1
1	1	1	0	1	0
1	1	0	1	0	1
1	0	1	0	1	1
0	1	0	1	1	1
1	0	1	1	1	1
0	1	1	1	1	1
1	1	1	1	1	1
1	1	1	1	1	1
1	1	1	1	1	1
1	1	1	1	1	0
1	1	1	1	0	1
1	1	1	0	1	1
1	1	0	1	1	0
1	0	1	1	0	1
0	1	1	0	1	1
1	1	0	1	1	1
1	0	1	1	1	1
0	1	1	1	1	1
1	1	1	1	1	1
1	1	1	1	1	1
1	1	1	1	1	0
1	1	1	1	0	1
1	1	1	0	1	0
1	1	0	1	0	1
1	0	1	0	1	1
0	1	0	1	1	0
1	0	1	1	0	1
0	1	1	0	1	0
1	1	0	1	0	1
1	0	1	0	1	1
0	1	0	1	1	0
1	0	1	1	0	1
0	1	1	0	1	1
1	1	0	1	1	1
1	0	1	1	1	0
0	1	1	1	0	1
1	1	1	0	1	0
1	1	0	1	0	1
1	0	1	0	1	1
0	1	0	1	1	0
1	0	1	1	0	1
0	1	1	0	1	1
1	1	0	1	1	1
1	0	1	1	1	1
0	1	1	1	1	0
1	1	1	1	0	1
1	1	1	0	1	1
1	1	0	1	1	1
1	1	0	0	1	0
1	0	0	1	0	1
0	0	1	0	1	0
0	1	0	1	0	1
1	0	1	0	1	1
0	1	0	1	1	1
1	0	1	1	1	1
0	1	1	1	1	1
1	1	1	1	1	0
1	1	1	1	0	1
1	1	1	0	1	0
1	1	0	1	0	1
1	0	1	0	1	0
0	1	0	1	0	1
1	0	1	0	1	1
0	1	0	1	1	1
1	0	1	1	1	1
0	1	1	1	1	0
1	1	1	1	0	1
1	1	1	0	1	1
1	1	0	1	1	1
1	0	1	1	1	1
0	1	1	1	1	1
1	1	1	1	1	1
1	1	1	1	1	1
1	1	1	1	1	0
1	1	1	1	0	1
1	1	1	0	1	1
1	1	0	1	1	1
1	0	1	1	1	1
0	1	1	1	1	1
1	1	1	1	1	1
1	1	1	1	1	1
1	1	1	1	1	0
1	1	1	1	0	1
1	1	1	0	1	1
1	1	0	1	1	1
1	0	1	1	1	1
0	1	1	1	1	1
1	1	1	1	1	1
1	1	1	1	1	0
1	1	1	1	0	1
1	1	1	0	1	1
1	1	0	1	1	1
1	0	1	1	1	0
0	1	1	1	0	1
1	1	1	0	1	1
1	1	0	1	1	0
1	0	1	1	0	1
0	1	1	0	1	1
1	1	0	1	1	1
1	0	1	1	1	1
0	1	1	1	1	1
1	1	1	1	1	0
1	1	1	1	0	1
1	1	1	0	1	1
1	1	0	1	1	1
1	0	1	1	1	1
0	1	1	1	1	0
1	1	1	1	0	1
1	1	1	0	1	1
1	1	0	1	1	0
1	0	1	1	0	1
0	1	1	0	1	1
1	1	0	1	1	1
1	0	1	1	1	0
0	1	1	1	0	1
1	1	1	0	1	1
1	1	0	1	1	1
1	0	1	1	1	1
0	1	1	1	1	1
1	1	1	1	1	1
1	1	1	1	1	1
1	1	1	1	1	1
1	1	1	1	1	0
1	1	1	1	0	0
1	1	1	0	0	1
1	1	0	0	1	0
0	0	1	1	1	0
0	1	1	1	0	1
1	1	1	0	1	1
1	1	0	1	1	0
1	0	1	1	0	0
0	1	1	0	0	1
1	1	0	0	1	1
1	0	0	1	1	1
0	0	1	1	1	0
0	1	1	1	0	1
1	1	1	0	1	1
1	1	0	1	1	1
1	0	1	1	1	1
0	1	1	1	1	1
1	1	1	1	1	1
1	1	1	1	1	1
1	1	1	1	1	1
1	1	1	1	1	0
1	1	1	1	0	1
1	1	1	0	1	1
1	1	0	1	1	1
1	0	1	1	1	1
0	1	1	1	1	1
1	1	1	1	1	0
1	1	1	1	0	1
1	1	1	0	1	1
1	1	0	1	1	0
1	0	1	1	0	1
0	1	1	0	1	1
1	1	0	1	1	0
1	0	1	1	0	1
0	1	1	0	1	1
1	1	0	1	1	1
1	0	1	1	1	0
0	1	1	1	0	1
1	1	1	0	1	1
1	1	0	1	1	1
1	0	1	1	1	1
0	1	1	1	1	1
1	1	1	1	1	1
1	1	1	1	1	1
1	1	1	1	1	1
1	1	1	1	1	1
1	1	1	1	1	1
1	1	1	1	1	1
1	1	1	1	1	1
1	1	1	1	1	1
1	1	1	1	1	0
1	1	1	1	0	1
1	1	1	0	1	1
1	1	0	1	1	1
1	0	1	1	1	0
0	1	1	1	0	1
1	1	1	0	1	0
1	1	0	1	0	1
1	0	1	0	1	1
0	1	0	1	1	1
1	0	1	1	1	0
0	1	1	1	0	1
1	1	1	0	1	1
1	1	0	1	1	0
1	0	1	1	0	1
0	1	1	0	1	1
1	1	0	1	1	0
1	0	1	1	0	0
0	1	1	0	0	1
1	1	0	0	1	1
1	0	0	1	1	1
0	0	1	1	1	0
0	1	1	0	1	1
1	1	0	1	1	1
1	0	1	1	1	1
0	1	1	1	1	0
1	1	1	1	0	1
1	1	1	0	1	1
1	1	0	1	1	1
1	0	1	1	1	1
0	1	1	1	1	0
1	1	1	1	0	1
1	1	1	0	1	1
1	1	0	1	1	1
1	0	1	1	1	1
0	1	1	1	1	1
1	1	1	1	1	1
1	1	1	1	1	0
1	1	1	1	0	1
1	1	1	0	1	1
1	1	0	1	1	1
1	0	1	1	1	1
0	1	1	1	1	0
1	1	1	1	0	1
1	1	1	0	1	0
1	1	0	1	0	1
1	0	1	0	1	1
0	1	0	1	1	1
1	0	1	1	1	0
0	1	1	1	0	1
1	1	1	0	1	1
1	1	0	1	1	1
1	0	1	1	1	1
0	1	1	1	1	1
1	1	1	1	1	1
1	1	1	1	1	1
1	1	1	1	1	1
1	1	1	1	1	1
1	1	1	1	1	0
1	1	1	1	0	1
1	1	1	0	1	1
1	1	0	1	1	1
1	0	1	1	1	1
0	1	1	1	1	1
1	1	1	1	1	1
1	1	1	1	1	1
1	1	1	1	1	1
1	1	1	1	1	1
1	1	1	1	1	0
1	1	1	1	0	1
1	1	1	0	1	1
1	1	0	1	1	0
1	0	1	1	0	1
0	1	1	0	1	1
1	1	0	1	1	1
1	0	1	1	1	1
0	1	1	1	1	1
1	1	1	1	1	1
1	1	1	1	1	1
1	1	1	1	1	0
1	1	1	1	0	1
1	1	1	0	1	0
1	1	0	1	0	1
1	0	1	0	1	0
0	1	0	1	0	1
1	0	1	0	1	0
0	1	0	1	0	1
1	0	1	0	1	0
0	1	0	1	0	1
1	0	1	0	1	1
0	1	0	1	1	1
1	0	1	1	1	1
0	1	1	1	1	0
1	1	1	1	0	1
1	1	1	0	1	0
1	1	0	1	0	0
1	0	1	0	0	1
0	1	0	0	1	1
1	0	0	1	1	0
0	0	1	1	0	1
0	1	1	0	1	1
1	1	1	0	1	1
1	1	0	1	1	1
1	0	1	1	1	1
0	1	1	1	1	0
1	1	1	1	0	1
1	1	1	0	1	1
1	1	0	1	1	0
1	0	1	1	0	1
0	1	1	0	1	1
1	1	0	1	1	1
1	0	1	1	1	1
0	1	1	1	1	1
1	1	1	1	1	1
1	1	1	1	1	1
1	1	1	1	1	1
1	1	1	1	1	1
1	1	1	1	1	0
1	1	1	1	0	1
1	1	1	0	1	1
1	1	0	1	1	1
1	0	1	1	1	0
0	1	1	1	0	1
1	1	1	0	1	1
1	1	0	1	1	1
1	0	1	1	1	1
0	1	1	1	1	1
1	1	1	1	1	1
1	1	1	1	1	1
1	1	1	1	1	1
1	1	1	1	1	1
1	1	1	1	1	1
1	1	1	1	1	1
1	1	1	1	1	0
1	1	1	1	0	1
1	1	1	0	1	0
1	1	0	1	0	1
1	0	1	0	1	1
0	1	0	1	1	1
1	0	1	1	1	1
0	1	1	1	1	1
1	1	1	1	1	1
1	1	1	1	1	1
1	1	1	1	1	1
1	1	1	1	1	1
1	1	1	1	1	1
1	1	1	1	1	1
1	1	1	1	1	1
1	1	1	1	1	1
1	1	1	1	1	0
1	1	1	1	0	1
1	1	1	0	1	1
1	1	0	1	1	1
1	0	1	1	1	1
0	1	1	1	1	1
1	1	1	1	1	0
1	1	1	1	0	1
1	1	1	0	1	1
1	1	0	1	1	0
1	0	1	1	0	1
0	1	1	0	1	1
1	1	0	1	1	0
1	0	1	1	0	1
0	1	1	0	1	1
1	1	0	1	1	1
1	0	1	1	1	0
0	1	1	1	0	1
1	1	1	0	1	1
1	1	0	1	1	1
1	0	1	1	1	1
0	1	1	1	1	0
1	1	1	1	0	1
1	1	1	0	1	1
1	1	0	1	1	1
1	0	1	1	1	1
0	1	1	1	1	1
1	1	1	1	1	0
1	1	1	1	0	1
1	1	1	0	1	1
1	1	0	1	0	1
1	0	1	0	1	1
0	1	0	1	1	1
1	0	1	1	1	0
0	1	1	1	0	1
1	1	1	0	1	1
1	1	0	1	1	1
1	0	1	1	1	1
0	1	1	1	1	1
1	1	1	1	1	1
1	1	1	1	1	1
1	1	1	1	1	1
1	1	1	1	1	1
1	1	1	1	1	1
1	1	1	1	1	0
1	1	1	1	0	1
1	1	1	0	1	1
1	1	0	1	1	1
1	0	1	1	1	1
0	1	1	1	1	1
1	1	1	1	1	1
1	1	1	1	1	1
1	1	1	1	1	1
1	1	1	1	1	1
1	1	1	1	1	0
1	1	1	1	0	1
1	1	1	0	1	1
1	1	0	1	1	0
1	0	1	1	0	1
0	1	1	0	1	1
1	1	0	1	1	0
1	0	1	1	0	0
0	1	1	0	0	0
1	1	0	0	0	1
1	0	0	0	1	1
0	0	0	1	1	0
0	0	1	1	0	1
0	1	1	0	1	0
1	1	0	1	0	1
1	0	1	0	1	1
0	1	0	1	1	1
1	0	1	1	1	1
0	1	1	1	1	1
1	1	1	1	1	0
1	1	1	1	0	1
1	1	1	0	1	0
1	1	0	1	0	1
1	0	1	0	1	0
0	1	0	1	0	1
1	0	1	0	1	1
0	1	0	1	1	1
1	0	1	1	1	1
0	1	1	1	1	1
1	1	1	1	1	1
1	1	1	1	1	1
1	1	1	1	1	0
1	1	1	1	0	1
1	1	1	0	1	0
1	1	0	1	0	1
1	1	1	0	1	1
1	1	0	1	1	1
1	0	1	1	1	1
0	1	1	1	1	1
1	1	1	1	1	0
1	1	1	1	0	1
1	1	1	0	1	1
1	1	0	1	1	1
1	0	1	1	1	1
0	1	1	1	1	1
1	1	1	1	1	1
1	1	1	1	1	1
1	1	1	1	1	1
1	1	1	1	1	1
1	1	1	1	1	1
1	1	1	1	1	1
1	1	1	1	1	0
1	1	1	1	0	1
1	1	1	0	1	0
1	1	0	1	0	1
1	0	1	0	1	0
0	1	0	1	0	1
1	0	1	0	1	0
0	1	0	1	0	1
1	0	1	0	1	1
0	1	0	1	1	1
1	0	1	1	1	1
0	1	1	1	1	0
1	1	1	1	0	1
1	1	1	0	1	0
1	1	0	1	0	1
1	0	1	0	1	1
0	1	0	1	1	1
1	0	1	1	1	1
0	1	1	1	1	1
1	1	1	1	1	0
1	1	1	1	0	1
1	1	1	0	1	0
1	1	0	1	0	1
1	0	1	0	1	1
0	1	0	1	1	1
1	0	1	1	1	1
0	1	1	1	1	1
1	1	1	1	1	1
1	1	1	1	1	1
1	1	1	1	1	1
1	1	1	1	1	0
1	1	1	1	0	1
1	1	1	0	1	1
1	1	0	1	1	1
1	0	1	1	1	1
0	1	1	1	1	1
1	1	1	1	1	1
1	1	1	1	1	1
1	1	1	1	1	1
1	1	1	1	1	1
1	1	1	1	1	1
1	1	1	1	1	1
1	1	1	1	1	1
1	1	1	1	1	1
1	1	1	1	1	0
1	1	1	1	0	1
1	1	1	0	1	0
1	1	0	1	0	1
1	0	1	0	1	0
0	1	0	1	0	1
1	0	1	0	1	1
0	1	0	1	1	1
1	0	1	1	1	0
0	1	1	1	0	1
1	1	1	0	1	1
1	1	0	1	0	1
1	0	1	0	1	1
0	1	0	1	1	1
1	0	1	1	1	0
0	1	1	1	0	1
1	1	1	0	1	0
1	1	0	1	0	1
1	0	1	0	1	1
0	1	0	1	1	1
1	0	1	1	1	1
0	1	1	1	1	1
1	1	1	1	1	1
1	1	1	1	1	1
1	1	1	1	1	1
1	1	1	1	1	1
1	1	1	1	1	1
1	1	1	1	1	1
1	1	1	1	1	1
1	1	1	1	1	1
1	1	1	1	1	1
1	1	1	1	1	0
1	1	1	1	0	0
1	1	1	0	0	1
1	1	0	0	1	0
1	0	0	1	0	0
0	0	1	0	0	1
0	1	0	0	1	0
1	0	0	1	0	1
0	0	1	0	1	1
0	1	0	1	1	1
1	0	1	1	1	1
0	1	1	1	1	1
1	1	1	1	1	1
1	1	1	1	1	1
1	1	1	1	1	0
1	1	1	1	0	1
1	1	1	0	1	0
1	1	0	1	0	1
1	0	1	0	1	1
0	1	0	1	1	1
1	0	1	1	1	1
0	1	1	1	1	1
1	1	1	1	1	0
1	1	1	1	0	1
1	1	1	0	1	1
1	1	0	1	1	1
1	0	1	1	1	0
0	1	1	1	0	1
1	1	1	0	1	0
1	1	0	1	0	1
1	0	1	0	1	1
0	1	0	1	1	1
1	0	1	1	1	0
0	1	1	1	0	0
1	1	1	0	0	1
1	1	0	0	1	1
1	0	0	1	1	0
0	0	1	1	0	1
0	1	1	0	1	1
1	1	0	1	1	1
1	0	1	1	1	0
0	1	1	1	0	1
1	1	1	0	1	1
1	1	0	1	1	1
1	0	1	1	1	0
0	1	1	1	0	1
1	1	1	0	1	1
1	1	0	1	1	1
1	0	1	1	1	1
0	1	1	1	1	1
1	1	1	1	1	0
1	1	1	1	0	1
1	1	1	0	1	1
1	1	0	1	1	0
1	0	1	1	0	1
0	1	1	0	1	0
1	1	0	1	0	1
0	1	1	1	1	0
[truncated: 5,654 more rows]

## Sheet: Fig 9D Stiffness Ratio 4.5
Cell considered (0 = Stem, 1 = Paneth)	Right Neighbour 1 type	Right Neighbour 2 type	Right Neighbour 3 type	Right Neighbour 4 type	Right Neighbour 5 type
0	1	1	1	1	1
1	1	1	1	1	1
1	1	1	1	1	1
1	1	1	1	1	1
1	1	1	1	1	1
1	1	1	1	1	1
1	1	1	1	1	1
1	1	1	1	1	1
1	1	1	1	1	1
1	1	1	1	1	0
1	1	1	1	0	1
1	1	1	0	1	1
1	1	0	1	1	1
1	0	1	1	1	1
0	1	1	1	1	1
1	1	1	1	1	1
1	1	1	1	1	0
1	1	1	1	0	1
1	1	1	0	1	1
1	1	0	1	1	1
1	0	1	1	1	0
0	1	1	1	0	1
1	1	1	0	1	1
1	1	0	1	1	1
1	0	1	1	1	1
0	1	1	1	1	1
1	1	1	1	1	1
1	1	1	1	1	0
1	1	1	1	0	1
1	1	1	0	1	1
1	1	0	1	1	0
1	0	1	1	0	1
0	1	1	0	1	1
1	1	0	1	1	1
1	0	1	1	1	1
0	1	1	1	1	1
1	1	1	1	1	0
1	1	1	1	0	1
1	1	1	0	1	0
1	1	0	1	0	0
1	0	1	0	0	1
0	1	0	0	1	1
1	0	0	1	1	0
0	0	1	1	0	1
0	1	1	0	1	0
1	1	0	1	0	1
1	0	1	0	1	0
0	1	0	1	0	1
1	0	1	0	1	1
0	1	0	1	1	1
1	0	1	1	1	1
0	1	1	1	1	1
1	1	1	1	1	1
1	1	1	1	1	1
1	1	1	1	1	0
1	1	1	1	0	1
1	1	1	0	1	1
1	1	0	1	1	1
1	0	1	1	1	1
0	1	1	1	1	1
1	1	1	1	1	1
1	1	1	1	1	0
1	1	1	1	0	1
1	1	1	0	1	1
1	1	0	1	1	0
1	0	1	1	0	1
0	1	1	0	1	1
1	1	0	1	1	1
1	0	1	1	1	0
0	1	1	1	0	1
1	1	1	0	1	1
1	1	0	1	1	1
1	0	1	1	1	0
0	1	1	1	0	1
1	1	1	0	1	1
1	1	0	1	1	1
1	0	1	1	1	1
0	1	1	1	1	1
1	1	1	1	1	0
1	1	1	1	0	1
1	1	1	0	1	1
1	1	0	1	1	1
1	0	1	1	1	1
0	1	1	1	1	0
1	1	1	1	0	1
1	1	1	0	1	1
1	1	0	1	1	1
1	0	1	1	1	0
0	1	1	1	0	1
1	1	1	0	1	1
1	1	0	1	1	0
1	0	1	1	0	1
0	1	1	0	1	1
1	1	0	1	1	1
1	0	1	1	1	1
0	1	1	1	1	1
1	1	0	1	1	0
1	0	1	1	0	1
0	1	1	0	1	0
1	1	0	1	0	1
1	0	1	0	1	0
0	1	0	1	0	1
1	0	1	0	1	1
0	1	0	1	1	1
1	0	1	1	1	1
0	1	1	1	1	1
1	1	1	1	1	1
1	1	1	1	1	1
1	1	1	1	1	1
1	1	1	1	1	0
1	1	1	1	0	1
1	1	1	0	1	1
1	1	0	1	1	0
1	0	1	1	0	1
0	1	1	0	1	1
1	1	0	1	1	1
1	0	1	1	1	0
0	1	1	1	0	1
1	1	1	0	1	1
1	1	0	1	1	0
1	0	1	1	0	1
0	1	1	0	1	1
1	1	0	1	1	1
1	0	1	1	1	1
0	1	1	1	1	0
1	1	1	1	0	0
1	1	1	0	0	1
1	1	0	0	1	1
1	0	0	1	1	1
0	0	1	1	1	1
0	1	1	1	1	1
1	1	1	1	1	1
1	1	1	1	1	0
1	1	1	1	0	1
1	1	1	0	1	1
1	1	0	1	1	0
1	0	1	1	0	1
0	1	1	0	1	0
1	1	0	1	0	1
1	0	1	0	1	0
0	1	0	1	0	1
1	0	1	0	1	0
0	1	0	1	0	1
1	0	1	0	1	1
0	1	0	1	1	1
1	0	1	1	1	1
0	1	1	1	1	1
1	1	1	1	1	1
1	1	1	1	1	1
1	1	1	1	1	1
1	1	1	1	1	0
1	1	1	1	0	1
1	1	1	0	1	1
1	1	0	1	1	0
1	0	1	1	0	1
0	1	1	0	1	1
1	1	0	1	1	1
1	0	1	1	1	0
0	1	1	1	0	1
1	1	1	0	1	1
1	1	0	1	1	0
1	0	1	1	0	1
0	1	1	0	1	1
1	1	0	1	1	1
1	0	1	1	1	0
0	1	1	1	0	1
1	1	1	0	1	0
1	1	0	1	0	1
1	0	1	0	1	0
0	1	0	1	0	1
1	0	1	0	1	1
0	1	0	1	1	0
1	0	1	1	0	1
0	1	1	0	1	1
1	1	0	1	1	1
1	0	1	1	1	0
0	1	1	1	0	1
1	1	1	0	1	1
1	1	0	1	1	1
1	0	1	1	1	0
0	1	1	1	0	1
1	1	1	0	1	1
1	1	0	1	1	0
1	0	1	1	1	1
0	1	1	1	1	1
1	1	1	1	1	1
1	1	1	1	1	1
1	1	1	1	1	0
1	1	1	1	0	1
1	1	1	0	1	1
1	1	0	1	1	1
1	0	1	1	1	1
0	1	1	1	1	1
1	1	1	1	1	1
1	1	1	1	1	1
1	1	1	1	1	1
1	1	1	1	1	0
1	1	1	1	0	1
1	1	1	0	1	1
1	1	0	1	1	1
1	0	1	1	1	0
0	1	1	1	0	1
1	1	1	0	1	1
1	1	0	1	1	1
1	0	1	1	1	0
0	1	1	1	0	1
1	1	1	0	1	1
1	1	0	1	1	1
1	0	1	1	1	1
0	1	1	1	1	1
1	1	1	1	1	0
1	1	1	1	0	1
1	1	1	0	1	1
1	1	0	1	1	1
1	0	1	1	1	1
0	1	1	1	1	1
1	1	1	1	1	0
1	1	1	1	0	1
1	1	1	0	1	1
1	1	0	1	1	1
1	0	1	1	1	1
0	1	1	1	1	0
1	1	1	1	0	1
1	1	1	0	1	0
1	1	0	1	0	1
1	0	1	0	1	1
0	1	0	1	1	0
1	0	1	1	0	1
0	1	1	0	1	1
1	1	0	1	1	1
1	0	1	1	1	0
0	1	1	1	0	1
1	1	1	0	1	1
1	1	0	1	1	1
1	0	1	1	1	0
0	1	1	1	0	1
1	1	1	0	1	0
1	1	0	1	0	1
1	0	1	0	1	1
0	1	0	1	1	1
1	0	1	1	1	0
0	1	1	1	0	1
1	1	1	0	1	1
1	1	0	1	1	0
1	0	1	1	0	1
0	1	1	0	1	1
1	1	0	1	1	1
1	0	1	1	1	1
0	1	1	1	1	0
1	1	1	1	0	1
1	1	1	0	1	1
1	1	0	1	1	1
1	0	1	1	1	1
0	1	1	1	1	1
1	1	1	1	1	1
1	1	1	1	1	1
1	1	1	1	1	1
1	1	1	1	1	1
1	1	1	1	1	0
1	1	1	1	0	1
1	1	1	0	1	1
1	1	0	1	1	1
1	0	1	1	1	0
0	1	1	1	0	1
1	1	1	0	1	1
1	1	0	1	1	1
1	0	1	1	1	1
1	1	1	0	1	1
1	1	0	1	1	1
1	0	1	1	1	0
0	1	1	1	0	1
1	1	1	0	1	0
1	1	0	1	0	1
1	0	1	0	1	0
0	1	0	1	0	1
1	0	1	0	1	1
0	1	0	1	1	1
1	0	1	1	1	1
0	1	1	1	1	0
1	1	1	1	0	1
1	1	1	0	1	1
1	1	0	1	1	1
1	0	1	1	1	0
0	1	1	1	0	1
1	1	1	0	1	0
1	1	0	1	0	1
1	0	1	0	1	1
0	1	0	1	1	1
1	0	1	1	1	1
0	1	1	1	1	1
1	1	1	1	1	1
1	1	1	1	1	0
1	1	1	1	0	1
1	1	1	0	1	1
1	1	0	1	1	1
1	0	1	1	1	1
0	1	1	1	1	1
1	1	1	1	1	0
1	1	1	1	0	1
1	1	1	0	1	0
1	1	0	1	0	0
1	0	1	0	0	1
0	1	0	0	1	1
1	0	0	1	1	1
0	0	1	1	1	1
0	1	1	1	1	1
1	1	1	1	1	1
1	1	1	1	1	1
1	1	1	1	1	1
1	1	1	1	1	1
1	1	1	1	1	1
1	1	1	1	1	0
1	1	1	1	0	1
1	1	1	0	1	1
1	1	0	1	1	1
1	0	1	1	1	1
0	1	1	1	1	0
1	1	1	1	0	1
1	1	1	0	1	1
1	1	0	1	1	1
1	0	1	1	1	1
0	1	1	1	1	1
1	1	1	1	1	1
1	1	1	1	1	1
1	1	1	1	1	0
1	1	1	1	0	1
1	1	1	0	1	1
1	1	0	1	1	0
1	0	1	1	0	1
0	1	1	0	1	1
1	1	0	1	1	0
1	0	1	1	0	1
0	1	1	0	1	0
1	1	0	1	0	1
1	0	1	0	1	1
0	1	0	1	1	0
1	0	1	1	0	1
0	1	1	0	1	0
1	1	0	1	0	0
1	0	1	0	0	1
0	1	0	0	1	1
1	0	0	1	1	1
0	0	1	1	1	1
0	1	1	1	1	1
1	1	1	1	1	1
1	1	1	1	1	1
1	1	1	1	1	1
1	1	1	1	1	0
1	1	1	1	0	1
1	1	1	0	1	1
1	1	0	1	1	1
1	0	1	1	1	0
0	1	1	1	0	1
1	1	1	0	1	1
1	1	1	0	1	1
1	1	0	1	1	0
1	0	1	1	0	1
0	1	1	0	1	0
1	1	0	1	0	1
1	0	1	0	1	1
0	1	0	1	1	1
1	0	1	1	1	1
0	1	1	1	1	1
1	1	1	1	1	1
1	1	1	1	1	1
1	1	1	1	1	1
1	1	1	1	1	0
1	1	1	1	0	0
1	1	1	0	0	1
1	1	0	0	1	0
1	0	0	1	0	1
0	0	1	0	1	1
0	1	0	1	1	0
1	0	1	1	0	1
0	1	1	0	1	1
1	1	0	1	1	1
1	0	1	1	1	1
0	1	1	1	1	1
1	1	1	1	1	1
1	1	1	1	1	0
1	1	1	1	0	1
1	1	1	0	1	1
1	1	0	1	1	0
1	0	1	1	0	1
0	1	1	0	1	1
1	1	0	1	1	1
1	0	1	1	1	0
0	1	1	1	0	1
1	1	1	0	1	1
1	1	0	1	1	0
1	0	1	1	0	1
0	1	1	0	1	1
1	1	0	1	1	1
1	0	1	1	1	0
0	1	1	1	0	1
1	1	1	0	1	1
1	1	0	1	1	1
1	0	1	1	1	1
0	1	1	1	1	1
1	1	1	1	1	1
1	1	1	1	1	1
1	1	1	1	1	1
1	1	1	1	1	1
1	1	1	1	1	0
1	1	1	1	0	1
1	1	1	0	1	1
1	1	0	1	1	0
1	0	1	1	0	1
0	1	1	0	1	1
1	1	0	1	1	1
1	0	1	1	1	0
0	1	1	1	0	1
1	1	1	0	1	1
1	1	0	1	1	1
1	0	1	1	1	1
0	1	1	1	1	1
1	1	1	1	1	1
1	1	1	1	1	1
1	1	1	1	1	1
1	1	1	1	1	1
1	1	1	1	1	1
1	1	1	1	1	1
1	1	1	1	1	0
1	1	1	1	0	1
1	1	1	0	1	1
1	1	0	1	1	1
1	0	1	1	1	0
0	1	1	1	0	1
1	1	1	0	1	1
1	1	0	1	1	1
1	0	1	1	1	1
0	1	1	1	1	0
1	1	1	1	0	1
1	1	1	0	1	1
1	1	0	1	1	1
1	0	1	1	1	1
0	1	1	1	1	0
1	1	1	1	0	1
1	1	1	0	1	1
1	1	1	0	1	1
1	1	0	1	1	1
1	0	1	1	1	1
0	1	1	1	1	1
1	1	1	1	1	1
1	1	1	1	1	1
1	1	1	1	1	0
1	1	1	1	0	1
1	1	1	0	1	1
1	1	0	1	1	1
1	0	1	1	1	0
0	1	1	1	0	1
1	1	1	0	1	0
1	1	0	1	0	0
1	0	1	0	0	1
0	1	0	0	1	1
1	0	0	1	1	1
0	0	1	1	1	1
0	1	1	1	1	1
1	1	1	1	1	1
1	1	1	1	1	0
1	1	1	1	0	1
1	1	1	0	1	1
1	1	0	1	1	0
1	0	1	1	0	1
0	1	1	0	1	1
1	1	0	1	1	1
1	0	1	1	1	1
0	1	1	1	1	1
1	1	1	1	1	0
1	1	1	1	0	1
1	1	1	0	1	0
1	1	0	1	0	1
1	0	1	0	1	0
0	1	0	1	0	1
1	0	1	0	1	1
0	1	0	1	1	0
1	0	1	1	0	0
0	1	1	0	0	1
1	1	0	0	1	1
1	0	0	1	1	1
0	0	1	1	1	1
0	1	1	1	1	1
1	1	1	1	1	0
1	1	1	1	0	1
1	1	1	0	1	1
1	1	0	1	1	0
1	0	1	1	0	1
0	1	1	0	1	1
1	1	0	1	1	1
1	0	1	1	1	1
0	1	1	1	1	0
1	1	1	1	0	1
1	1	1	0	1	1
1	1	0	1	1	1
1	0	1	1	1	1
0	1	1	1	1	1
1	1	1	1	1	1
1	1	1	1	1	1
1	1	1	1	1	0
1	1	1	1	0	1
1	1	1	0	1	1
1	1	0	1	1	1
1	0	1	1	1	1
0	1	1	1	1	1
1	1	1	1	1	0
1	1	1	1	0	0
1	1	1	0	0	1
1	1	0	0	1	1
1	0	0	1	1	1
0	0	1	1	1	1
0	1	1	1	1	0
1	1	1	1	0	1
1	1	1	0	1	1
1	1	0	1	1	1
1	0	1	1	1	1
0	1	1	1	1	0
1	1	1	1	0	1
1	1	1	0	1	1
1	1	1	0	1	1
1	1	0	1	1	1
1	0	1	1	1	0
0	1	1	1	0	1
1	1	1	0	1	1
1	1	0	1	1	1
1	0	1	1	1	1
0	1	1	1	1	0
1	1	1	1	0	1
1	1	1	0	1	0
1	1	0	1	0	1
1	0	1	0	1	1
0	1	0	1	1	1
1	0	1	1	1	1
0	1	1	1	1	1
1	1	1	1	1	1
1	1	1	1	1	1
1	1	1	1	1	1
1	1	1	1	1	0
1	1	1	1	0	1
1	1	1	0	1	1
1	1	0	1	1	0
1	0	1	1	0	1
0	1	1	0	1	1
1	1	0	1	1	1
1	0	1	1	1	1
0	1	1	1	1	0
1	1	1	1	0	1
1	1	1	0	1	0
1	1	0	1	0	1
1	0	1	0	1	0
0	1	0	1	0	1
1	0	1	0	1	1
0	1	0	1	1	0
1	0	1	1	0	1
0	1	1	0	1	1
1	1	0	1	1	1
1	0	1	1	1	0
0	1	1	1	0	1
1	1	1	0	1	0
1	1	0	1	0	0
1	0	1	0	0	1
0	1	0	0	1	1
1	0	0	1	1	0
0	0	1	1	0	1
0	1	1	0	1	1
1	1	0	1	1	1
1	0	1	1	1	1
0	1	1	1	1	1
1	1	1	1	1	1
1	1	1	1	1	0
1	1	1	1	0	1
1	1	1	0	1	1
1	1	0	1	1	1
1	0	1	1	1	1
0	1	1	1	1	1
1	1	1	1	1	1
1	1	1	1	1	1
1	1	1	1	1	1
1	1	1	1	1	1
1	1	1	1	1	0
1	1	1	1	0	1
1	1	1	0	1	1
1	1	0	1	1	0
1	0	1	1	0	1
0	1	1	0	1	1
1	1	0	1	1	1
1	0	1	1	1	1
0	1	1	1	1	0
1	1	1	1	0	1
1	1	1	0	1	1
1	1	0	1	1	1
1	0	1	1	1	1
0	1	1	1	1	1
1	1	1	1	1	0
1	1	1	1	0	1
1	1	1	0	1	1
1	1	0	1	1	1
1	0	1	1	1	1
0	1	1	1	1	1
1	1	1	1	1	0
1	1	1	1	0	1
1	1	1	0	1	1
1	1	0	1	1	1
1	0	1	1	1	1
0	1	1	1	1	1
1	1	1	1	1	0
1	1	1	1	0	1
1	1	1	0	1	1
1	1	0	1	1	1
1	0	1	1	1	1
0	1	1	1	1	1
1	1	1	1	1	0
1	1	1	1	0	1
1	1	1	0	1	1
0	1	1	0	1	1
1	1	0	1	1	0
1	0	1	1	0	1
0	1	1	0	1	1
1	1	0	1	1	1
1	0	1	1	1	1
0	1	1	1	1	0
1	1	1	1	0	1
1	1	1	0	1	0
1	1	0	1	0	1
1	0	1	0	1	1
0	1	0	1	1	1
1	0	1	1	1	0
0	1	1	1	0	1
1	1	1	0	1	0
1	1	0	1	0	1
1	0	1	0	1	1
0	1	0	1	1	1
1	0	1	1	1	1
0	1	1	1	1	1
1	1	1	1	1	1
1	1	1	1	1	1
1	1	1	1	1	1
1	1	1	1	1	1
1	1	1	1	1	1
1	1	1	1	1	1
1	1	1	1	1	1
1	1	1	1	1	1
1	1	1	1	1	1
1	1	1	1	1	1
1	1	1	1	1	0
1	1	1	1	0	1
1	1	1	0	1	1
1	1	0	1	1	1
1	0	1	1	1	0
0	1	1	1	0	1
1	1	1	0	1	1
1	1	0	1	1	1
1	0	1	1	1	0
0	1	1	1	0	1
1	1	1	0	1	1
1	1	0	1	1	0
1	0	1	1	0	1
0	1	1	0	1	1
1	1	0	1	1	1
1	0	1	1	1	1
0	1	1	1	1	1
1	1	1	1	1	0
1	1	1	1	0	1
1	1	1	0	1	1
1	1	0	1	1	1
1	0	1	1	1	0
0	1	1	1	0	1
1	1	1	0	1	0
1	1	0	1	0	1
1	0	1	0	1	0
0	1	0	1	0	1
1	0	1	0	1	1
0	1	0	1	1	1
1	0	1	1	1	1
0	1	1	1	1	0
1	1	1	1	0	1
1	1	1	0	1	1
1	1	0	1	1	1
1	0	1	1	1	1
0	1	1	1	1	1
1	1	1	1	1	0
1	1	1	1	0	1
1	1	1	0	1	1
1	1	0	1	1	0
1	0	1	1	0	1
0	1	1	0	1	1
1	1	0	1	1	1
1	0	1	1	1	1
0	1	1	1	1	0
1	1	1	1	0	1
1	1	1	0	1	1
1	1	0	1	1	0
1	0	1	1	0	1
0	1	1	0	1	1
1	1	1	1	1	0
1	1	1	1	0	1
1	1	1	0	1	1
1	1	0	1	1	1
1	0	1	1	1	1
0	1	1	1	1	1
1	1	1	1	1	1
1	1	1	1	1	1
1	1	1	1	1	1
1	1	1	1	1	0
1	1	1	1	0	0
1	1	1	0	0	0
1	1	0	0	0	1
1	0	0	0	1	1
0	0	0	1	1	1
0	0	1	1	1	1
0	1	1	1	1	1
1	1	1	1	1	1
1	1	1	1	1	1
1	1	1	1	1	1
1	1	1	1	1	1
1	1	1	1	1	1
1	1	1	1	1	0
1	1	1	1	0	0
1	1	1	0	0	1
1	1	0	0	1	1
1	0	0	1	1	1
0	0	1	1	1	1
0	1	1	1	1	0
1	1	1	1	0	0
1	1	1	0	0	1
1	1	0	0	1	1
1	0	0	1	1	1
0	0	1	1	1	1
0	1	1	1	1	1
1	1	1	1	1	1
1	1	1	1	1	0
1	1	1	1	0	1
1	1	1	0	1	1
1	1	0	1	1	1
1	0	1	1	1	1
0	1	1	1	1	1
1	1	1	1	1	1
1	1	1	1	1	1
1	1	1	1	1	1
1	1	1	1	1	0
1	1	1	1	0	1
1	1	1	0	1	1
1	1	0	1	1	1
1	0	1	1	1	1
0	1	1	1	1	0
1	1	1	1	0	1
1	1	1	0	1	1
1	1	0	1	1	1
1	0	1	1	1	1
0	1	1	1	1	1
1	1	1	1	1	1
1	1	1	1	1	0
1	1	1	1	0	0
1	1	1	0	0	1
1	1	0	0	1	1
1	0	0	1	1	1
0	0	1	1	1	1
0	1	1	1	1	1
1	1	1	1	1	1
1	1	1	1	1	1
1	1	1	1	1	0
1	1	1	1	0	1
1	1	1	0	1	1
1	1	0	1	1	0
1	0	1	1	0	0
0	1	1	0	0	1
1	1	0	0	1	1
1	0	0	1	1	0
0	0	1	1	0	1
0	1	1	0	1	1
1	1	0	1	1	1
1	0	1	1	1	1
0	1	1	1	1	1
1	1	1	1	1	1
1	1	1	1	1	0
1	1	1	1	0	1
1	1	1	0	1	0
1	1	0	1	0	1
1	0	1	0	1	1
0	1	0	1	1	1
1	0	1	1	1	1
0	1	1	1	1	0
1	1	1	1	0	1
1	1	1	0	1	0
1	1	0	1	0	1
1	0	1	0	1	1
0	1	0	1	1	1
1	0	1	1	1	1
0	1	1	1	1	1
1	1	1	1	1	0
1	1	1	0	0	1
1	1	0	0	1	1
1	0	0	1	1	1
0	0	1	1	1	1
0	1	1	1	1	0
1	1	1	1	0	1
1	1	1	0	1	1
1	1	0	1	1	0
1	0	1	1	0	1
0	1	1	0	1	1
1	1	0	1	1	1
1	0	1	1	1	1
0	1	1	1	1	1
1	1	1	1	1	1
1	1	1	1	1	1
1	1	1	1	1	0
1	1	1	1	0	1
1	1	1	0	1	1
1	1	0	1	1	0
1	0	1	1	0	1
0	1	1	0	1	1
1	1	0	1	1	1
1	0	1	1	1	1
0	1	1	1	1	1
1	1	1	1	1	1
1	1	1	1	1	1
1	1	1	1	1	0
1	1	1	1	0	0
1	1	1	0	0	1
1	1	0	0	1	1
1	0	0	1	1	0
0	0	1	1	0	1
0	1	1	0	1	1
1	1	0	1	1	1
1	0	1	1	1	1
0	1	1	1	1	0
1	1	1	1	0	1
1	1	1	0	1	1
1	1	0	1	1	1
1	0	1	1	1	1
0	1	1	1	1	0
1	1	1	1	0	1
1	1	1	0	1	1
1	1	0	1	1	1
1	0	1	1	1	1
0	1	1	1	1	1
1	1	1	1	1	1
1	1	1	1	1	1
1	1	1	1	1	1
1	1	1	1	1	0
1	1	1	1	0	1
1	1	1	0	1	0
1	1	0	1	0	1
1	0	1	0	1	0
0	1	0	1	0	1
1	0	1	0	1	0
0	1	0	1	0	1
1	0	1	0	1	1
0	1	0	1	1	1
1	0	1	1	1	1
0	1	1	1	1	1
1	1	1	1	1	1
1	1	1	1	1	0
1	1	1	1	0	0
1	1	1	0	0	0
1	1	0	0	0	1
1	0	0	0	1	1
0	0	0	1	1	1
0	0	1	1	1	1
0	1	1	1	1	1
1	1	1	1	1	0
1	1	1	1	0	1
1	1	1	0	1	1
1	1	0	1	1	1
1	0	1	1	1	1
0	1	1	1	1	1
1	1	1	1	1	1
1	1	1	1	1	0
1	1	1	1	0	1
1	1	1	0	1	1
1	1	0	1	1	1
1	0	1	1	1	1
0	1	1	1	1	0
1	1	1	1	0	0
1	1	1	0	0	1
1	1	1	1	1	1
1	1	1	1	1	1
1	1	1	1	1	0
1	1	1	1	0	1
1	1	1	0	1	0
1	1	0	1	0	1
1	0	1	0	1	1
0	1	0	1	1	1
1	0	1	1	1	0
0	1	1	1	0	1
1	1	1	0	1	1
1	1	0	1	1	0
1	0	1	1	0	1
0	1	1	0	1	1
1	1	0	1	1	0
1	0	1	1	0	1
0	1	1	0	1	1
1	1	0	1	1	0
1	0	1	1	0	0
0	1	1	0	0	1
1	1	0	0	1	1
1	0	0	1	1	0
0	0	1	1	0	1
0	1	1	0	1	1
1	1	0	1	1	0
1	0	1	1	0	1
0	1	1	0	1	1
1	1	0	1	1	1
1	0	1	1	1	1
0	1	1	1	1	0
1	1	1	1	0	1
1	1	1	0	1	1
1	1	0	1	1	1
1	0	1	1	1	0
0	1	1	1	0	1
1	1	1	0	1	1
1	1	0	1	1	1
1	0	1	1	1	1
0	1	1	1	1	1
1	1	1	1	1	1
1	1	1	1	1	0
1	1	1	1	0	1
1	1	1	0	1	1
1	1	0	1	1	0
1	0	1	1	0	1
0	1	1	0	1	0
1	1	0	1	0	1
1	0	1	0	1	0
0	1	0	1	0	1
1	0	1	0	1	1
0	1	0	1	1	1
1	0	1	1	1	1
0	1	1	1	1	0
1	1	1	1	0	1
1	1	1	0	1	1
1	1	0	1	1	1
1	0	1	1	1	1
0	1	1	1	1	1
1	1	1	1	1	1
1	1	1	1	1	1
1	1	1	1	1	0
1	1	1	1	0	1
1	1	1	0	1	1
1	1	0	1	1	1
1	0	1	1	1	1
0	1	1	1	1	1
1	1	1	1	1	0
1	1	1	1	0	1
1	1	1	0	1	1
1	1	0	1	1	1
1	0	1	1	1	0
0	1	1	1	0	1
1	1	1	0	1	1
1	1	0	1	1	1
1	0	1	1	1	1
0	1	1	1	1	1
1	1	1	1	1	0
1	1	1	1	0	1
1	1	1	0	1	1
1	1	0	1	1	0
1	0	1	1	0	1
0	1	1	0	1	1
1	1	0	1	1	1
1	0	1	1	1	1
0	1	1	1	1	1
1	1	1	1	1	1
1	1	1	1	1	1
1	1	1	1	1	1
1	1	1	1	1	1
1	1	1	1	1	1
1	1	1	1	1	1
1	1	1	1	1	1
1	1	1	1	1	1
1	1	1	1	1	0
1	1	1	1	0	0
1	1	1	0	0	1
1	1	0	0	1	1
1	0	0	1	1	1
0	0	1	1	1	1
0	1	1	1	1	1
1	1	1	1	1	1
1	1	1	1	1	1
1	1	1	1	1	1
1	1	1	1	1	1
1	1	1	1	1	1
1	1	1	1	1	1
1	1	1	1	1	1
1	1	1	1	1	1
1	1	1	1	1	1
1	1	1	1	1	0
1	1	1	1	0	1
1	1	1	0	1	0
1	1	0	1	0	1
1	0	1	0	1	1
0	1	0	1	1	0
1	0	1	1	0	1
0	1	1	0	1	1
1	1	0	1	1	1
1	0	1	1	1	0
0	1	1	1	0	1
1	1	1	0	1	0
1	1	0	1	0	1
1	0	1	0	1	1
0	1	0	1	1	0
1	0	1	1	0	1
0	1	1	0	1	1
1	1	0	1	1	1
1	0	1	1	1	0
0	1	1	1	0	1
1	1	1	0	1	0
1	1	0	1	0	1
1	0	1	0	1	1
0	1	0	1	1	0
1	0	1	1	0	1
0	1	1	0	1	1
1	1	0	1	1	1
1	0	1	1	1	1
0	1	1	1	1	1
1	1	1	1	1	0
1	1	1	1	0	0
1	1	1	0	0	1
1	1	0	0	1	1
1	0	0	1	1	1
0	0	1	1	1	0
0	1	1	1	0	1
1	1	1	0	1	1
1	1	0	1	1	1
1	0	1	1	1	1
0	1	1	1	1	0
1	1	1	1	0	1
1	1	1	0	1	1
1	1	0	1	1	0
1	0	1	1	0	1
0	1	1	0	1	1
1	1	0	1	1	0
1	0	1	1	0	1
0	1	1	0	1	1
1	1	0	1	1	0
1	0	1	1	0	1
0	1	1	0	1	1
1	1	0	1	1	1
1	0	1	1	1	0
0	1	1	1	0	1
1	1	1	0	1	0
1	1	0	1	0	1
1	0	1	0	1	1
0	1	0	1	1	1
1	0	1	1	1	1
0	1	1	1	1	0
1	1	1	1	0	1
1	1	1	0	1	1
1	1	0	1	1	1
1	0	1	1	1	1
0	1	1	1	1	1
1	1	1	1	1	1
1	1	1	1	1	1
1	1	1	1	1	1
1	1	1	1	1	1
1	1	1	1	1	1
0	1	1	0	1	1
1	1	0	1	1	1
1	0	1	1	1	1
0	1	1	1	1	0
1	1	1	1	0	1
1	1	1	0	1	1
1	1	0	1	1	1
1	0	1	1	1	1
0	1	1	1	1	1
1	1	1	1	1	0
1	1	1	1	0	1
1	1	1	0	1	0
1	1	0	1	0	1
1	0	1	0	1	1
0	1	0	1	1	1
1	0	1	1	1	1
0	1	1	1	1	1
1	1	1	1	1	0
1	1	1	1	0	0
1	1	1	0	0	1
1	1	0	0	1	0
1	0	0	1	0	1
0	0	1	0	1	0
0	1	0	1	0	1
1	0	1	0	1	1
0	1	0	1	1	1
1	0	1	1	1	0
0	1	1	1	0	1
1	1	1	0	1	1
1	1	0	1	1	1
1	0	1	1	1	0
0	1	1	1	0	1
1	1	1	0	1	1
1	1	0	1	1	1
1	0	1	1	1	1
0	1	1	1	1	1
1	1	1	1	1	0
1	1	1	1	0	1
1	1	1	0	1	1
1	1	0	1	1	1
1	0	1	1	1	1
0	1	1	1	1	0
1	1	1	1	0	1
1	1	1	0	1	0
1	1	0	1	0	1
1	0	1	0	1	1
0	1	0	1	1	1
1	0	1	1	1	0
0	1	1	1	0	1
1	1	1	0	1	1
1	1	0	1	1	0
1	0	1	1	0	1
0	1	1	0	1	1
1	1	0	1	1	0
1	0	1	1	0	1
0	1	1	0	1	1
1	1	0	1	1	1
1	0	1	1	1	1
0	1	1	1	1	0
1	1	1	1	0	1
1	1	1	0	1	0
1	1	0	1	0	1
1	0	1	0	1	1
0	1	0	1	1	1
1	0	1	1	1	0
0	1	1	1	0	1
1	1	1	0	1	1
1	1	0	1	1	1
1	0	1	1	1	1
0	1	1	1	1	1
1	1	1	1	1	1
1	1	1	1	1	1
1	1	1	1	1	1
1	1	1	1	1	0
1	1	1	1	0	1
1	1	1	0	1	1
1	1	0	1	1	1
1	0	1	1	1	1
0	1	1	1	1	0
1	1	1	1	0	1
1	1	1	0	1	0
1	1	0	1	0	0
1	0	1	0	0	1
0	1	0	0	1	1
1	0	0	1	1	0
0	0	1	1	0	1
0	1	1	0	1	1
1	1	1	0	1	1
1	1	0	1	1	0
1	0	1	1	0	0
0	1	1	0	0	1
1	1	0	0	1	0
1	0	0	1	0	1
0	0	1	0	1	1
0	1	0	1	1	1
1	0	1	1	1	1
0	1	1	1	1	1
1	1	1	1	1	1
1	1	1	1	1	1
1	1	1	1	1	1
1	1	1	1	1	1
1	1	1	1	1	1
1	1	1	1	1	0
1	1	1	1	0	1
1	1	1	0	1	1
1	1	0	1	1	1
1	0	1	1	1	0
0	1	1	1	0	1
1	1	1	0	1	1
1	1	0	1	1	0
1	0	1	1	0	1
0	1	1	0	1	0
1	1	0	1	0	1
1	0	1	0	1	1
0	1	0	1	1	1
1	0	1	1	1	0
0	1	1	1	0	1
1	1	1	0	1	1
1	1	0	1	1	1
1	0	1	1	1	1
0	1	1	1	1	1
1	1	1	1	1	1
1	1	1	1	1	1
1	1	1	1	1	1
1	1	1	1	1	1
1	1	1	1	1	1
1	1	1	1	1	1
1	1	1	1	1	1
1	1	1	1	1	0
1	1	1	1	0	1
1	1	1	0	1	1
1	1	0	1	1	0
1	0	1	1	0	1
0	1	1	0	1	1
1	1	0	1	1	1
1	0	1	1	1	1
0	1	1	1	1	1
1	1	1	1	1	1
1	1	1	1	1	0
1	1	1	1	0	1
1	1	1	0	1	1
1	1	0	1	1	0
1	0	1	1	0	1
0	1	1	0	1	1
1	1	0	1	1	1
1	0	1	1	1	0
0	1	1	1	0	1
1	1	1	0	1	1
1	1	0	1	1	0
1	0	1	1	0	1
0	1	1	0	1	0
1	1	0	1	0	1
1	0	1	0	1	1
0	1	0	1	1	0
1	0	1	1	0	1
0	1	1	0	1	1
1	1	0	1	1	1
1	0	1	1	1	1
0	1	1	1	1	1
1	1	1	1	1	1
1	1	1	1	1	1
1	1	1	1	1	1
1	1	1	1	1	1
1	1	1	1	1	1
1	1	1	1	1	1
1	1	1	1	1	0
1	1	1	1	0	1
1	1	1	0	1	0
1	1	0	1	0	1
1	0	1	0	1	1
0	1	0	1	1	1
1	0	1	1	1	1
0	1	1	1	1	1
1	1	1	1	1	0
1	1	1	1	0	1
1	1	1	0	1	1
1	0	1	1	1	0
0	1	1	1	0	1
1	1	1	0	1	0
1	1	0	1	0	1
1	0	1	0	1	1
0	1	0	1	1	1
1	0	1	1	1	1
0	1	1	1	1	0
1	1	1	1	0	1
1	1	1	0	1	1
1	1	0	1	1	1
1	0	1	1	1	1
0	1	1	1	1	1
1	1	1	1	1	1
1	1	1	1	1	1
1	1	1	1	1	0
1	1	1	1	0	0
1	1	1	0	0	1
1	1	0	0	1	1
1	0	0	1	1	1
0	0	1	1	1	1
0	1	1	1	1	1
1	1	1	1	1	1
1	1	1	1	1	1
1	1	1	1	1	0
1	1	1	1	0	1
1	1	1	0	1	0
1	1	0	1	0	1
1	0	1	0	1	0
0	1	0	1	0	1
1	0	1	0	1	0
0	1	0	1	0	1
1	0	1	0	1	1
0	1	0	1	1	1
1	0	1	1	1	1
0	1	1	1	1	0
1	1	1	1	0	1
1	1	1	0	1	0
1	1	0	1	0	0
1	0	1	0	0	1
0	1	0	0	1	1
1	0	0	1	1	0
0	0	1	1	0	1
0	1	1	0	1	0
1	1	0	1	0	1
1	0	1	0	1	0
0	1	0	1	0	1
1	0	1	0	1	1
0	1	0	1	1	1
1	0	1	1	1	0
0	1	1	1	0	1
1	1	1	0	1	1
1	1	0	1	1	1
1	0	1	1	1	0
0	1	1	1	0	1
1	1	1	0	1	1
1	1	0	1	1	0
1	0	1	1	0	0
0	1	1	0	0	1
1	1	0	0	1	1
1	0	0	1	1	1
0	0	1	1	1	1
0	1	1	1	1	0
1	1	1	1	0	1
1	1	1	0	1	1
1	1	0	1	1	1
1	0	1	1	1	0
0	1	1	1	0	1
1	1	1	0	1	1
1	1	0	1	1	1
1	0	1	1	1	0
0	1	1	1	0	1
1	1	1	0	1	1
1	1	0	1	1	0
1	0	1	1	0	1
0	1	1	0	1	1
1	1	0	1	1	1
1	0	1	1	1	1
0	1	1	1	1	1
1	1	1	1	1	1
1	1	1	1	1	0
1	1	1	1	0	1
1	1	1	0	1	0
1	1	0	1	0	1
1	0	1	0	1	1
0	1	0	1	1	1
1	0	1	1	1	0
0	1	1	1	0	1
1	1	1	0	1	0
1	1	0	1	0	1
1	0	1	0	1	0
0	1	0	1	0	1
1	0	1	0	1	1
0	1	0	1	1	1
1	0	1	1	1	0
1	1	1	1	1	0
1	1	1	1	0	1
1	1	1	0	1	1
1	1	0	1	1	1
1	0	1	1	1	1
0	1	1	1	1	1
1	1	1	1	1	1
1	1	1	1	1	1
1	1	1	1	1	1
1	1	1	1	1	1
1	1	1	1	1	1
1	1	1	1	1	1
1	1	1	1	1	1
1	1	1	1	1	1
1	1	1	1	1	1
1	1	1	1	1	0
1	1	1	1	0	1
1	1	1	0	1	1
1	1	0	1	1	1
1	0	1	1	1	0
0	1	1	1	0	1
1	1	1	0	1	1
1	1	0	1	1	1
1	0	1	1	1	1
0	1	1	1	1	0
1	1	1	1	0	1
1	1	1	0	1	1
1	1	0	1	1	0
1	0	1	1	0	1
0	1	1	0	1	0
1	1	0	1	0	1
1	0	1	0	1	0
0	1	0	1	0	1
1	0	1	0	1	0
0	1	0	1	0	0
1	0	1	0	0	1
0	1	0	0	1	1
1	0	0	1	1	1
0	0	1	1	1	1
0	1	1	1	1	1
1	1	1	1	1	1
1	1	1	1	1	1
1	1	1	1	1	0
1	1	1	1	0	1
1	1	1	0	1	0
1	1	0	1	0	1
1	0	1	0	1	1
0	1	0	1	1	1
1	0	1	1	1	0
0	1	1	1	0	1
1	1	1	0	1	1
1	1	0	1	1	0
1	0	1	1	0	1
0	1	1	0	1	0
1	1	0	1	0	1
1	0	1	0	1	0
0	1	0	1	0	1
1	0	1	0	1	1
0	1	0	1	1	1
1	0	1	1	1	0
0	1	1	1	0	0
1	1	1	0	0	1
1	1	0	0	1	1
1	0	0	1	1	1
0	0	1	1	1	0
0	1	1	1	0	1
1	1	1	0	1	1
1	1	0	1	1	1
1	0	1	1	1	0
0	1	1	1	0	1
1	1	1	0	1	1
1	1	0	1	1	1
1	0	1	1	1	1
0	1	1	1	1	1
1	1	1	1	1	0
1	1	1	1	0	1
1	1	1	0	1	1
1	1	0	1	1	1
1	0	1	1	1	1
0	1	1	1	1	0
1	1	1	1	0	1
1	1	1	0	1	0
1	1	0	1	0	1
1	0	1	0	1	0
0	1	0	1	0	1
1	0	1	0	1	1
0	1	0	1	1	1
1	0	1	1	1	1
0	1	1	1	1	1
1	1	1	1	1	0
0	1	1	1	1	1
1	1	1	1	1	1
1	1	1	1	1	1
1	1	1	1	1	1
1	1	1	1	1	1
1	1	1	1	1	1
1	1	1	1	1	0
1	1	1	1	0	0
1	1	1	0	0	1
1	1	0	0	1	0
1	0	0	1	0	1
0	0	1	0	1	1
0	1	0	1	1	0
1	0	1	1	0	0
0	1	1	0	0	1
1	1	0	0	1	1
1	0	0	1	1	0
0	0	1	1	0	1
0	1	1	0	1	1
1	1	0	1	1	1
1	0	1	1	1	0
0	1	1	1	0	1
1	1	1	0	1	1
1	1	0	1	1	0
1	0	1	1	0	1
0	1	1	0	1	0
1	1	0	1	0	1
1	0	1	0	1	1
0	1	0	1	1	1
1	0	1	1	1	1
0	1	1	1	1	0
1	1	1	1	0	1
1	1	1	0	1	0
1	1	0	1	0	1
1	0	1	0	1	1
0	1	0	1	1	1
1	0	1	1	1	1
0	1	1	1	1	1
1	1	1	1	1	1
1	1	1	1	1	1
1	1	1	1	1	1
1	1	1	1	1	1
1	1	1	1	1	0
1	1	1	1	0	1
1	1	1	0	1	1
1	1	0	1	1	1
1	0	1	1	1	1
0	1	1	1	1	1
1	1	1	1	1	1
1	1	1	1	1	0
1	1	1	1	0	1
1	1	1	0	1	1
1	1	0	1	1	1
1	0	1	1	1	0
0	1	1	1	0	1
1	1	1	0	1	1
1	1	0	1	1	1
1	0	1	1	1	0
0	1	1	1	0	1
1	1	1	0	1	1
1	1	0	1	1	1
1	0	1	1	1	1
0	1	1	1	1	1
1	1	1	1	1	1
1	1	1	1	1	1
1	1	1	1	1	1
1	1	1	1	1	0
1	1	1	1	0	1
1	1	1	0	1	1
1	1	0	1	1	1
1	0	1	1	1	0
0	1	1	1	0	1
1	1	1	0	1	1
1	1	0	1	1	1
1	0	1	1	1	0
0	1	1	1	0	1
1	1	1	0	1	1
1	1	0	1	1	1
1	0	1	1	1	1
0	1	1	1	1	1
0	0	1	1	0	1
0	1	1	0	1	1
1	1	0	1	1	1
1	0	1	1	1	1
0	1	1	1	1	1
1	1	1	1	1	0
1	1	1	1	0	1
1	1	1	0	1	0
1	1	0	1	0	1
1	0	1	0	1	1
0	1	0	1	1	1
1	0	1	1	1	0
0	1	1	1	0	1
1	1	1	0	1	1
1	1	0	1	1	1
1	0	1	1	1	1
0	1	1	1	1	1
1	1	1	1	1	1
1	1	1	1	1	1
1	1	1	1	1	1
1	1	1	1	1	1
1	1	1	1	1	1
1	1	1	1	1	1
1	1	1	1	1	1
1	1	1	1	1	1
1	1	1	1	1	0
1	1	1	1	0	1
1	1	1	0	1	0
1	1	0	1	0	1
1	0	1	0	1	1
0	1	0	1	1	0
1	0	1	1	0	1
0	1	1	0	1	0
1	1	0	1	0	1
1	0	1	0	1	1
0	1	0	1	1	1
1	0	1	1	1	0
0	1	1	1	0	1
1	1	1	0	1	0
1	1	0	1	0	1
1	0	1	0	1	1
0	1	0	1	1	1
1	0	1	1	1	1
0	1	1	1	1	0
1	1	1	1	0	1
1	1	1	0	1	0
1	1	0	1	0	1
1	0	1	0	1	1
0	1	0	1	1	0
1	0	1	1	0	1
0	1	1	0	1	1
1	1	0	1	1	1
1	0	1	1	1	1
0	1	1	1	1	1
1	1	1	1	1	1
1	1	1	1	1	1
1	1	1	1	1	1
1	1	1	1	1	1
1	1	1	1	1	1
1	1	1	1	1	1
1	1	1	1	1	1
1	1	1	1	1	1
1	1	1	1	1	1
1	1	1	1	1	1
1	1	1	1	1	1
1	1	1	1	1	1
1	1	1	1	1	1
1	1	1	1	1	1
1	1	1	1	1	1
1	1	1	1	1	0
1	1	1	1	0	1
1	1	1	0	1	1
1	1	0	1	1	0
1	0	1	1	0	1
0	1	1	0	1	0
1	1	0	1	0	1
1	0	1	0	1	1
0	1	0	1	1	1
1	0	1	1	1	1
0	1	1	1	1	0
1	1	1	1	0	1
1	1	1	0	1	1
1	1	0	1	1	1
1	0	1	1	1	1
0	1	1	1	1	0
1	1	1	1	0	0
1	1	1	0	0	0
1	1	0	0	0	1
1	0	0	0	1	1
0	0	0	1	1	0
0	0	1	1	0	1
1	1	1	1	1	0
1	1	1	1	0	1
1	1	1	0	1	1
1	1	0	1	1	1
1	0	1	1	1	1
0	1	1	1	1	0
1	1	1	1	0	0
1	1	1	0	0	1
1	1	0	0	1	1
1	0	0	1	1	1
0	0	1	1	1	1
0	1	1	1	1	1
1	1	1	1	1	1
1	1	1	1	1	0
1	1	1	1	0	1
1	1	1	0	1	0
1	1	0	1	0	1
1	0	1	0	1	1
0	1	0	1	1	1
1	0	1	1	1	0
0	1	1	1	0	1
1	1	1	0	1	1
1	1	0	1	1	1
1	0	1	1	1	1
0	1	1	1	1	1
1	1	1	1	1	1
1	1	1	1	1	1
1	1	1	1	1	1
1	1	1	1	1	0
1	1	1	1	0	1
1	1	1	0	1	1
1	1	0	1	1	1
1	0	1	1	1	1
0	1	1	1	1	0
1	1	1	1	0	0
1	1	1	0	0	1
1	1	0	0	1	1
1	0	0	1	1	1
0	0	1	1	1	1
0	1	1	1	1	1
1	1	1	1	1	1
1	1	1	1	1	1
1	1	1	1	1	1
1	1	1	1	1	1
1	1	1	1	1	1
1	1	1	1	1	1
1	1	1	1	1	0
1	1	1	1	0	1
1	1	1	0	1	1
1	1	0	1	1	1
1	0	1	1	1	1
0	1	1	1	1	1
1	1	1	1	1	1
1	1	1	1	1	0
1	1	1	1	0	0
1	1	1	0	0	1
1	1	0	0	1	1
1	0	0	1	1	0
0	0	1	1	0	1
0	1	1	0	1	1
1	1	0	1	1	1
1	0	1	1	1	1
0	1	1	1	1	1
1	1	1	1	1	0
1	1	1	1	0	1
1	1	1	0	1	1
1	1	0	1	1	1
1	0	1	1	1	1
0	1	1	1	1	1
1	1	1	1	1	0
1	1	1	1	0	1
1	1	1	0	1	1
1	1	0	1	1	1
1	0	1	1	1	0
0	1	1	1	0	1
1	1	1	0	1	1
1	1	0	1	1	1
1	0	1	1	1	1
0	1	1	1	1	1
1	1	1	1	1	1
1	1	1	1	1	1
1	1	1	1	1	1
1	1	1	1	1	0
1	1	1	1	0	1
1	1	1	0	1	1
1	1	0	1	1	0
1	0	1	1	0	0
0	1	1	0	0	1
1	1	0	0	1	0
1	0	0	1	0	1
0	0	1	0	1	1
0	1	0	1	1	1
1	0	1	1	1	1
0	1	1	1	1	1
1	1	1	1	1	0
1	1	0	1	1	1
1	0	1	1	1	1
0	1	1	1	1	1
1	1	1	1	1	1
1	1	1	1	1	1
1	1	1	1	1	1
1	1	1	1	1	0
1	1	1	1	0	1
1	1	1	0	1	0
1	1	0	1	0	1
1	0	1	0	1	1
0	1	0	1	1	1
1	0	1	1	1	0
0	1	1	1	0	1
1	1	1	0	1	0
1	1	0	1	0	1
1	0	1	0	1	0
0	1	0	1	0	1
1	0	1	0	1	0
0	1	0	1	0	1
1	0	1	0	1	0
0	1	0	1	0	1
1	0	1	0	1	1
0	1	0	1	1	1
1	0	1	1	1	1
0	1	1	1	1	1
1	1	1	1	1	1
1	1	1	1	1	1
1	1	1	1	1	1
1	1	1	1	1	0
1	1	1	1	0	1
1	1	1	0	1	1
1	1	0	1	1	1
1	0	1	1	1	0
0	1	1	1	0	1
1	1	1	0	1	1
1	1	0	1	1	0
1	0	1	1	0	1
0	1	1	0	1	1
1	1	0	1	1	1
1	0	1	1	1	1
0	1	1	1	1	1
1	1	1	1	1	1
1	1	1	1	1	0
1	1	1	1	0	0
1	1	1	0	0	1
1	1	0	0	1	1
1	0	0	1	1	1
0	0	1	1	1	1
0	1	1	1	1	0
1	1	1	1	0	1
1	1	1	0	1	1
1	1	0	1	1	1
1	0	1	1	1	1
0	1	1	1	1	1
1	1	1	1	1	1
1	1	1	1	1	0
1	1	1	1	0	1
1	1	1	0	1	1
1	1	0	1	1	1
1	0	1	1	1	1
0	1	1	1	1	1
1	1	1	1	1	1
1	1	1	1	1	1
1	1	1	1	1	1
1	1	1	1	1	0
1	1	1	1	0	1
1	1	1	0	1	0
1	1	0	1	0	1
1	0	1	0	1	1
0	1	0	1	1	1
1	0	1	1	1	1
0	1	1	1	1	0
1	1	1	1	0	0
1	1	1	0	0	1
1	1	0	0	1	1
1	0	0	1	1	1
0	0	1	1	1	1
0	1	1	1	1	1
1	1	1	1	1	0
1	1	1	1	0	1
1	1	1	0	1	0
1	1	0	1	0	1
1	0	1	0	1	1
0	1	0	1	1	1
1	0	1	1	1	0
0	1	1	1	0	1
1	1	1	0	1	1
1	1	0	1	1	1
1	0	1	1	1	1
0	1	1	1	1	0
1	1	1	1	0	1
1	1	1	0	1	1
1	1	0	1	1	0
1	0	1	1	0	1
0	1	1	0	1	1
1	1	0	1	1	0
1	0	1	1	0	0
0	1	1	0	0	1
1	1	0	0	1	1
1	0	0	1	1	1
0	0	1	1	1	1
0	1	1	1	1	0
1	1	1	1	0	1
1	1	1	0	1	1
1	1	0	1	1	1
1	0	1	1	0	1
0	1	1	0	1	1
1	1	0	1	1	1
1	0	1	1	1	1
0	1	1	1	1	1
1	1	1	1	1	1
1	1	1	1	1	1
1	1	1	1	1	1
1	1	1	1	1	1
1	1	1	1	1	1
1	1	1	1	1	1
1	1	1	1	1	0
1	1	1	1	0	1
1	1	1	0	1	1
1	1	0	1	1	0
1	0	1	1	0	1
0	1	1	0	1	1
1	1	0	1	1	0
1	0	1	1	0	1
0	1	1	0	1	1
1	1	0	1	1	0
1	0	1	1	0	1
0	1	1	0	1	1
1	1	0	1	1	1
1	0	1	1	1	1
0	1	1	1	1	0
1	1	1	1	0	1
1	1	1	0	1	0
1	1	0	1	0	1
1	0	1	0	1	1
0	1	0	1	1	1
1	0	1	1	1	0
0	1	1	1	0	1
1	1	1	0	1	1
1	1	0	1	1	0
1	0	1	1	0	1
0	1	1	0	1	1
1	1	0	1	1	0
1	0	1	1	0	1
0	1	1	0	1	1
1	1	0	1	1	1
1	0	1	1	1	1
0	1	1	1	1	0
1	1	1	1	0	1
1	1	1	0	1	0
1	1	0	1	0	0
1	0	1	0	0	1
0	1	0	0	1	1
1	0	0	1	1	0
0	0	1	1	0	1
0	1	1	0	1	1
1	1	0	1	1	1
1	0	1	1	1	1
0	1	1	1	1	1
1	1	1	1	1	1
1	1	1	1	1	0
1	1	1	1	0	1
1	1	1	0	1	1
1	1	0	1	1	1
1	0	1	1	1	1
0	1	1	1	1	0
1	1	1	1	0	1
1	1	1	0	1	1
1	1	0	1	1	0
1	0	1	1	0	1
0	1	1	0	1	1
1	1	0	1	1	1
1	0	1	1	1	1
0	1	1	1	1	1
1	1	1	1	1	1
1	1	1	1	1	1
1	1	1	1	1	1
1	1	1	1	1	1
1	1	1	1	1	0
1	1	1	1	0	1
1	1	1	0	1	0
1	1	0	1	0	1
1	0	1	0	1	1
0	1	0	1	1	0
1	0	1	1	0	1
0	1	1	0	1	1
1	1	0	1	1	0
1	0	1	1	0	1
0	1	1	0	1	1
1	1	0	1	1	1
1	0	1	1	1	0
0	1	1	1	0	1
1	1	1	0	1	1
1	1	0	1	1	0
1	0	1	1	0	1
0	1	1	1	1	1
1	1	1	1	1	1
1	1	1	1	1	1
1	1	1	1	1	1
1	1	1	1	1	0
1	1	1	1	0	1
1	1	1	0	1	0
1	1	0	1	0	1
1	0	1	0	1	0
0	1	0	1	0	1
1	0	1	0	1	1
0	1	0	1	1	1
1	0	1	1	1	0
0	1	1	1	0	1
1	1	1	0	1	1
1	1	0	1	1	1
1	0	1	1	1	1
0	1	1	1	1	1
1	1	1	1	1	1
1	1	1	1	1	1
1	1	1	1	1	1
1	1	1	1	1	1
1	1	1	1	1	1
1	1	1	1	1	1
1	1	1	1	1	1
1	1	1	1	1	1
1	1	1	1	1	1
1	1	1	1	1	1
1	1	1	1	1	0
1	1	1	1	0	1
1	1	1	0	1	0
1	1	0	1	0	1
1	0	1	0	1	1
0	1	0	1	1	1
1	0	1	1	1	0
0	1	1	1	0	1
1	1	1	0	1	1
1	1	0	1	1	1
1	0	1	1	1	1
0	1	1	1	1	1
1	1	1	1	1	1
1	1	1	1	1	1
1	1	1	1	1	0
1	1	1	1	0	1
1	1	1	0	1	1
1	1	0	1	1	1
1	0	1	1	1	0
0	1	1	1	0	1
1	1	1	0	1	1
1	1	0	1	1	1
1	0	1	1	1	0
0	1	1	1	0	1
1	1	1	0	1	0
1	1	0	1	0	1
1	0	1	0	1	1
0	1	0	1	1	1
1	0	1	1	1	1
0	1	1	1	1	0
1	1	1	1	0	0
1	1	1	0	0	1
1	1	0	0	1	1
1	0	0	1	1	1
0	0	1	1	1	1
0	1	1	1	1	1
1	1	1	1	1	1
1	1	1	1	1	1
1	1	1	1	1	0
1	1	1	1	0	1
1	1	1	0	1	1
1	1	0	1	1	0
1	0	1	1	0	1
0	1	1	0	1	1
1	1	0	1	1	1
1	0	1	1	1	1
0	1	1	1	1	0
1	1	1	1	0	1
1	1	1	0	1	0
1	1	0	1	0	1
1	0	1	0	1	1
0	1	0	1	1	1
1	0	1	1	1	1
0	1	1	1	1	0
1	1	1	1	0	1
1	1	1	0	1	1
1	1	0	1	1	1
1	0	1	1	1	1
0	1	1	1	1	1
0	1	1	1	0	0
1	1	1	0	0	1
1	1	0	0	1	1
1	0	0	1	1	1
0	0	1	1	1	1
0	1	1	1	1	1
1	1	1	1	1	1
1	1	1	1	1	1
1	1	1	1	1	1
1	1	1	1	1	0
1	1	1	1	0	1
1	1	1	0	1	1
1	1	0	1	1	1
1	0	1	1	1	0
0	1	1	1	0	1
1	1	1	0	1	1
1	1	0	1	1	1
1	0	1	1	1	0
0	1	1	1	0	1
1	1	1	0	1	1
1	1	0	1	1	1
1	0	1	1	1	1
0	1	1	1	1	0
1	1	1	1	0	1
1	1	1	0	1	1
1	1	0	1	1	1
1	0	1	1	1	1
0	1	1	1	1	0
1	1	1	1	0	1
1	1	1	0	1	1
1	1	0	1	1	0
1	0	1	1	0	1
0	1	1	0	1	0
1	1	0	1	0	1
1	0	1	0	1	1
0	1	0	1	1	1
[truncated: 6,937 more rows]
